# Supplementary material for: Mitochondrial non-coding RNAs as novel biomarkers and therapeutic targets in lung cancer integration of traditional bioinformatics and machine learning approaches
Source: Front Oncol. 2025 Oct 30;15:1690077. doi: 10.3389/fonc.2025.1690077 (PMC12611688; doi:10.3389/fonc.2025.1690077)
Supplement: Supplementary Table 1 — Clinical and Demographic Characteristics of Study Participants. [file DataSheet1.csv]

	Unnamed: 0	ID	Sequence	Length	Match_Genome	Annotation	TCGA-AB-2883-03A-01T-0734-13_mirna_gdc	TCGA-25-1627-01A-01R-1566-13_mirna_gdc	TCGA-DX-A3M2-01A-21R-A22I-13_mirna_gdc	TCGA-D7-A74A-01A-11R-A32E-13_mirna_gdc	TCGA-S6-A8JY-01A-11R-A43A-13_mirna_gdc	TCGA-49-AARE-01A-11H-A41D-13_mirna_gdc	TCGA-OR-A5K4-01A-11R-A29W-13_mirna_gdc	TCGA-DM-A1D4-01A-21H-A154-13_mirna_gdc	TCGA-HT-7858-01A-11R-2401-13_mirna_gdc	TCGA-EJ-A65F-01A-21R-A310-13_mirna_gdc	TCGA-A2-A0EO-01A-11R-A035-13_mirna_gdc	TCGA-AX-A05Y-11A-11R-A27R-13_mirna_gdc	TCGA-KL-8325-01A-11R-2314-13_mirna_gdc	TCGA-D1-A1O5-01A-11R-A14C-13_mirna_gdc	TCGA-AB-2807-03A-01T-0734-13_mirna_gdc	TCGA-CF-A3MH-01A-11R-A20E-13_mirna_gdc	TCGA-DK-A1AB-01A-11R-A13X-13_mirna_gdc	TCGA-K4-A4AB-01B-12R-A28I-13_mirna_gdc	TCGA-23-1118-01A-01R-1564-13_mirna_gdc	TCGA-L5-A8NM-01A-11R-A37J-13_mirna_gdc	TCGA-EM-A3OB-01A-11R-A222-13_mirna_gdc	TCGA-TS-A7OU-01B-11R-A404-13_mirna_gdc	TCGA-GE-A2C6-01A-11R-A16Q-13_mirna_gdc	TCGA-CV-A45X-01A-21R-A25B-13_mirna_gdc	TCGA-OL-A66O-01A-11R-A31S-13_mirna_gdc	TCGA-CJ-4634-01A-01R-1187-13_mirna_gdc	TCGA-EO-A3B0-01A-12R-A19V-13_mirna_gdc	TCGA-BH-A18Q-01A-12R-A12C-13_mirna_gdc	TCGA-61-2092-01A-01R-1568-13_mirna_gdc	TCGA-AX-A0IS-01A-12R-A10I-13_mirna_gdc	TCGA-CJ-4892-01A-01R-1304-13_mirna_gdc	TCGA-43-A475-01A-11H-A24G-13_mirna_gdc	TCGA-AA-A02O-01A-21R-A082-13_mirna_gdc	TCGA-A2-A0D0-01A-11R-A010-13_mirna_gdc	TCGA-D1-A17T-01A-11R-A12H-13_mirna_gdc	TCGA-E9-A5UO-01A-11R-A28I-13_mirna_gdc	TCGA-LP-A4AV-01A-11R-A24J-13_mirna_gdc	TCGA-TQ-A7RM-01A-11R-A342-13_mirna_gdc	TCGA-2X-A9D5-01A-11R-A439-13_mirna_gdc	TCGA-E9-A1NH-01A-11R-A14C-13_mirna_gdc	TCGA-VQ-AA69-01A-11R-A415-13_mirna_gdc	TCGA-P4-A5ED-01A-11R-A28L-13_mirna_gdc	TCGA-E9-A226-01A-21R-A156-13_mirna_gdc
0	0	t00000674	TTTCAACTTAACTTGACCG	19	Yes	mature-mt_tRNA-Val-TAC	56	542	3	29	51	51	504	515	398	8	1	10	333	66	6	177	2643	8	833	2	87		1569	114	1	7	382	10	1736	7	26	26	24	57	266	14	76	2	6	8	19	9	25
1	1	t00000845	ATTGGTCGTGGTTGTAGTCCGTGCGAGA	28	Yes	mature-mt_tRNA-Glu-TTC	623	402	6	438	112	556	668	1745	1190	384	143	407	12	627	187	24	89	202	184	341	160	139	116	114	228	44	95	133	204	1253	172	219	193	190	568	213	44	65	38	272	183	360	119
2	2	t00001168	ATATCATTGGTCGTGGTTGTAGTCCGTGCG	30	Yes	mature-mt_tRNA-Glu-TTC	141	280		45	7	39	11	52	167	28	13	34	1	10	47	3	11	11	33	280	51	10	12	16	13	1	24	5	93	67	6	28	2	2	64	21	20	9	6	6	12	28	4
3	3	t00001244	TATCATTGGTCGTGGTTGTAGTCCGTGCG	29	Yes	mature-mt_tRNA-Glu-TTC	81	258		37	6	34	39	55	145	19	14	33	1	11	9	1	16	7	33	200	35	9	5	10	15	2	23	1	87	132	8	24	5	3	92	19	17	1	3	16	12	15	5
4	4	t00001284	GGTAAAATGGCTGAGTGAAGCATTGGACTG	30	Yes	mature-mt_tRNA-Tyr-GTA_5_end	42	246	41	1116	117	81	2933	271	286	689	158	418	195	539	266	224	33	1176	16	203	339	109	87	186	1402	44	126	105	606	200	102	1170	253	117	31	310	126	237	488	595	436	1212	95
5	5	t00001349	GATTTCAACTTAACTTGACCG	21	Yes	mature-mt_tRNA-Val-TAC	402	230	4	56	27	86	524	331	467	25	10	37	220	90	22	50	1463	15	376	5	19	13	667	76	1	11	118	22	749	7	53	22	30	111	304	20	49	4	8	26	17	19	7
6	6	t00001718	CATTGGTCGTGGTTGTAGTCCGTGCGAGA	29	Yes	mature-mt_tRNA-Glu-TTC	109	169	2	63	5	28	253	284	94	56	21	185	5	74	6	9	8	42	61	60	63	67	46	12	137	6	19	18	144	94	11	76	10	2	21	72	8	33	9	13	32	63	17
7	7	t00001916	TCATATCATTGGTCGTGGTTGTAGTCCGTG	30	Yes	mature-mt_tRNA-Glu-TTC	11	150		12		2	4	2	4	3	5	2	1		6			2	9	43	3				3		1		68	5	1	1			4	2		3		1		5	1
8	8	t00002015	TTGGTCGTGGTTGTAGTCCGTGCGAGAAT	29	Yes	mature-mt_tRNA-Glu-TTC	824	143	6	398	18	219	405	802	504	143	45	426	19	426	78	19	55	78	144	132	80	155	116	41	161	31	31	51	117	767	85	200	64	65	413	163	16	41	25	112	84	160	63
9	10	t00002202	GGAGATTTCAACTTAACTTGACCGCTCTG	29	Yes	mature-mt_tRNA-Val-TAC	74	129	19	371	56	109	327	3657	162	234	79	64	77	220	99	8	20	105	128	97	63	49	47	49	83	30	31	247	185	400	146	94	193	156	53	200	9	39	68	154	136	157	18
10	11	t00002447	TTTCAACTTAACTTGACCGCTCTGA	25	Yes	mature-mt_tRNA-Val-TAC_3_end	1	115	6	36	21	10	441	779	26	29		22	95	8		1	100	17	455	48	2	9	224	97	26	1	10	18	105	7	14	61	13	33	8	13	5	1	4	9	29	47	9
11	12	t00003452	GTCGTGGTTGTAGTCCGTGCGAGA	24	Yes	mature-mt_tRNA-Glu-TTC	45	77	1	47	91	274	6	14	50	3	2	5	1	5			29	8	9	30		2	9	37		1	64		281	12	1	32		77	15	23	156	3	5	5	36	104	15
12	13	t00003484	GGTTTTTCATATCATTGGTCGTGGTTGTAG	30	Yes	mature-mt_tRNA-Glu-TTC	21	77		11	3	5	4	9	24	3	4	7			5	2	5	2	16	13		1	2	7	1		8		13	4		2	1	2	6	2	2	1		4	4	4
13	14	t00003596	TCATTGGTCGTGGTTGTAGTCCGTGCGAG	29	Yes	mature-mt_tRNA-Glu-TTC	10	74		11	6	8	37	98	16	17	9	15	2	9	10			9	10	28	9	1	4	4	10	1	5	5	23	16	3	9	8	11	3	7	2	2	2	9	2	12	2
14	15	t00003598	ATTTCAACTTAACTTGACCG	20	Yes	mature-mt_tRNA-Val-TAC	54	74		11	7	10	92	71	215	1		2	56	10	1	14	370	2	95	2	6		151	21	2	1	38		190		5	4	5	7	47	3	14			1	4	1	1
15	16	t00003984	ATCATTGGTCGTGGTTGTAGTCCGTGCGAG	30	Yes	mature-mt_tRNA-Glu-TTC	8	66		17	13	23	33	35	19	19	5	34		3	3		5	5	4	55	5	3	2	4	15		14	5	44	14	1	10			1	6	7		2		1	10	2
16	17	t00004031	TTGGTCGTGGTTGTAGTCCGTGCG	24	Yes	mature-mt_tRNA-Glu-TTC	996	65	2	119	26	349	38	149	1502	162	5	492	10	23	13	1	71	8	40	76	2	58	76	105	4	3	48	11	220	43	19	91	5	83	133	142	92	5	10	51	32	37	25
17	18	t00004080	CATATCATTGGTCGTGGTTGTAGTCCGTGC	30	Yes	mature-mt_tRNA-Glu-TTC	33	64		8		2	8	7	18	3		4			3		1	1	5	14	1	1		1	2			1	14	3	1	5			3	3		1				2
18	19	t00004246	GTTAAGATGGCAGAGCCCGGTA	22	Yes	mature-mt_tRNA-Leu-TAA_5_end	157	61	1	208	329	54	571	1083	64	8	2	8	73	170	14	2	3	18	42	33	5	56	44	63		1	35	8	63	4	36	27	97	61	172	14	2	10	4	2	11	61
19	20	t00004625	TTGGTCGTGGTTGTAGTCCGTG	22	Yes	mature-mt_tRNA-Glu-TTC	931	55	3	155	33	228	29	139	2451	75	6	210	12	33	4	5	92	7	30	44	7	25	112	56	4	13	73		174	14	27	55	13	41	328	58	40	4	3	48	27	18	21
20	21	t00005021	ATCATTGGTCGTGGTTGTAGTCCGTG	26	Yes	mature-mt_tRNA-Glu-TTC	1	49		25	3	53	23	16	33	18		7				1	7	2	7	2		1	2	2	1		32		65	11	1	4		8	1	3	20	2				8
21	22	t00005311	GTTAAGATGGCAGAGCCCGGTAATCGCAT	29	Yes	mature-mt_tRNA-Leu-TAA_5_end	52	47	1	103	111	30	206	587	28	3	2	4	26	34	4	3		18	10	43	4	5		17	2	2	13	6	49	27	7	20	44	15	44	8	4	1	4	1	6	33
22	23	t00005380	ACTTAGGAGATTTCAACTTAACTTGACCGC	30	Yes	mature-mt_tRNA-Val-TAC	1	46		5		3	44	12	14	3		2	5	2	1			4	2	25	5	5	1	2	5		1	6	8	9	3	3	3	2	1	2		2	5	4	2	4
23	24	t00005466	AAGACTTTTTCTCTGACC	18	Yes	mature-mt_tRNA-Pro-TGG	1019	45	33	1320	49	609	301	4560	9355	619	1	227	62	878	5	1509	626	26	244	221	2454	18	1556	194	33	51	433	23	185	428	125	657	330	48	2982	127	68	3	19	176	811	19	24
24	25	t00005926	AAAGACTTTTTCTCTGACC	19	Yes	mature-mt_tRNA-Pro-TGG	311	41	49	2263	620	656	317	4611	7248	530	4	204	72	805	11	1379	899	47	436	351	2632	17	1378	174	40	43	861	41	193	447	162	864	621	170	2118	131	76	12	37	158	1194	32	27
25	26	t00006252	GGAGATTTCAACTTAACTTGACCG	24	Yes	mature-mt_tRNA-Val-TAC	443	38	2	66	30	256	212	371	933	157	22	118	59	52	42	4	164	17	29	32	8	40	80	59	6	13	40	50	52	62	89	24	27	250	93	53	20	3	14	42	21	16	5
26	27	t00006735	AGGAGATTTCAACTTAACTTGACCGCTCTG	30	Yes	mature-mt_tRNA-Val-TAC	20	35	2	80	30	25	187	1593	29	43	12	8	17	17	13	2	1	24	12	39	22	20	6	29	22	3	10	72	29	83	25	49	52	52	11	37	2	9	30	40	69	26	7
27	30	t00006885	ATTGGTCGTGGTTGTAGTCCGTGCG	25	Yes	mature-mt_tRNA-Glu-TTC	299	34	2	81	20	252	112	145	1936	318	5	350	4	22	7	3	31	21	30	46	4	73	64	95	6	2	36	7	17	60	13	56	7	191	81	80	27	2	2	34	46	13	35
28	31	t00007275	CTTAGGAGATTTCAACTTAACTTGACCGCT	30	Yes	mature-mt_tRNA-Val-TAC	5	32		11	4	5	17	92	17		4	1	7	2	9		1	4	4	42	4	3		8	3		3	10	9	16	2	2	2	6	9	5			1	2	4	5	1
29	32	t00007288	TTGGTCGTGGTTGTAGTCCGTGC	23	Yes	mature-mt_tRNA-Glu-TTC	1219	32	1	94	25	208	55	142	1210	84	9	243	11	44	9	3	43	8	17	50	9	33	93	53	9	6	21	8	37	17	33	54	17	36	176	81	8	5	5	58	13	9	28
30	33	t00007466	TTTCAACTTAACTTGACCGCTCTG	24	Yes	mature-mt_tRNA-Val-TAC	3	31		9	7	4	38	34		5			23	6			56	1	43	1	1		31	17			14	6	52	3		4		6	5	1	1		2	2		7	4
31	34	t00007492	ATTGGTCGTGGTTGTAGTC	19	Yes	mature-mt_tRNA-Glu-TTC	3369	31	8	85	9	278	31	473	15817	67	1	148	28	81	46	59	280	7	20	35	37	24	611	65	2	21	46	6		28	159	89	29	78	2033	39	15	2		224	15	5	31
32	35	t00007669	ATTGGTCGTGGTTGTAGTCC	20	Yes	mature-mt_tRNA-Glu-TTC	4743	30	10	206	8	337	26	476	20346	102	3	234	15	131	24	71	372	7	38	49	40	49	830	97		30	76	4		39	221	121	34	49	2624	68	17	8	9	156	39	1	37
33	36	t00008509	TTCATATCATTGGTCGTGGTTGTAGTCCGT	30	Yes	mature-mt_tRNA-Glu-TTC	4	27		1			3	2	6								1		1	5	1						2		5					1	1						1
34	37	t00009047	ATTGGTCGTGGTTGTAGTCCGTG	23	Yes	mature-mt_tRNA-Glu-TTC	445	25	1	140	22	239	55	143	1825	152	9	183	7	27	3	2	39	7	27	44	5	30	66	48	5	3	58	5	22	39	52	39	12	148	291	56	27		1	44	40	12	50
35	38	t00009067	CACTTAGGAGATTTCAACTTAACTTGACCG	30	Yes	mature-mt_tRNA-Val-TAC	5	25		1	1	1	17	5	6			1	17		1			4	3	8	2	2			3			2	9	2		1		2	2		1		1			1
36	39	t00009217	TTAGGAGATTTCAACTTAACTTGACCGCTC	30	Yes	mature-mt_tRNA-Val-TAC	7	24	2	11	2	5	68	57	18	6	6	3	3	5	4	1	1	3	11	23	8	7	1	1	6		7	10	11	32	9	6	5	5	1	4	1	2	5	3	3	12
37	40	t00009232	TTGGTCGTGGTTGTAGTCC	19	Yes	mature-mt_tRNA-Glu-TTC	8657	24	7	142	21	260	11	360	13185	57		236	26	98	47	129	236	7	40	33	54	35	890	88		50	63	6	9	35	134	113	40	54	2255	55	11	6	15	203	15	2	38
38	41	t00009277	ATTGGTCGTGGTTGTAGTCCGTGC	24	Yes	mature-mt_tRNA-Glu-TTC	432	24	1	90	28	222	326	206	1023	198	18	209	9	37	25	2	31	32	25	31	13	40	69	81	14	8	21	39	7	38	58	38	28	164	129	71	16	10	5	55	49	49	68
39	42	t00010497	AAGACTTTTTCTCTGACCA	19	Yes	mature-mt_tRNA-Pro-TGG_CCA_end	4028	20	12	607	145	553	279	1025	17486	297	2	360	126	872	53	794	842	65	11	68	693	67	1211	114	14	63	267	2	22	197	85	360	195	19	4867	497	96	104	38	71	156	46	223
40	43	t00010546	ATTGGTCGTGGTTGTAGTCCG	21	Yes	mature-mt_tRNA-Glu-TTC	1819	20	4	128	22	306	23	282	8604	107	5	179	16	57	11	22	126	6	16	48	20	35	339	101	1	11	130	3	7	29	74	68	17	49	938	72	25	6	2	64	42	8	27
41	44	t00010557	GATTTCAACTTAACTTGACC	20	Yes	mature-mt_tRNA-Val-TAC	1238	20	1	24	31	102	49	353	875	1		11	98	35	15	9	46	6	24	6	21	16	108	32		15	41	6	43	6	48	14	39	77	250	13	9		7	23	5	2
42	45	t00010727	AGACTTTTTCTCTGACC	17	Yes	mature-mt_tRNA-Pro-TGG	339	20	27	1204	83	309	88	3988	4226	323	1	106	23	618		1451	530	31	89	214	4042	12	1252	120	10	25	369	16	55	293	89	608	278	16	1844	75	40	3	26	88	702	6	9
43	46	t00010800	TTCAACTTAACTTGACCGCTCTGA	24	Yes	mature-mt_tRNA-Val-TAC_3_end	21	20		61	3	7	106	289	33	24		4	31	2			30	7	171	53	1	3	63	25	19		5	7	35	11	20	21	6	18	1	11	2		1	8	19	17	6
44	47	t00010842	TTGGTCGTGGTTGTAGTCCGTGCGAGA	27	Yes	mature-mt_tRNA-Glu-TTC	147	20	1	22	8	49	18	60	291	62	4	82	2	16	2	2	26	12	11	15	7	9	17	29	1	1	8	5	54	103	5	11		17	93	26	16	3	1	13	10	32	9
45	48	t00011238	GTTTTTCATATCATTGGTCGTGGTTGTAGT	30	Yes	mature-mt_tRNA-Glu-TTC	40	19				3	7	15	39	7	4	5		1	9			1	2	7			5	2			1		2	9	1	1		8	4	3	1			8	1		2
46	49	t00011830	AAAGACTTTTTCTCTGACCA	20	Yes	mature-mt_tRNA-Pro-TGG_CCA_end	1171	18	19	275	1219	290	302	212	5739	124	16	300	154	469	53	190	338	69	9	36	402	44	379	65	26	50	301	7	34	106	80	144	166	53	1638	464	60	150	68	49	76	73	211
47	50	t00012427	ACTTAACTTGACCGCTCTGA	20	Yes	mature-mt_tRNA-Val-TAC_3_end	202	17	2	228	24	71	29	3224	1179	34	1	10	47	26	3	11	56	6	428	188	48	9	558	88	9	12	55	18	16	16	232	98	40	26	94	25	5	6	4	24	161	20	36
48	51	t00012526	CATTGGTCGTGGTTGTAGTCCGTG	24	Yes	mature-mt_tRNA-Glu-TTC	54	16		35	18	33	104	63	99	50	1	45	4	18		1	22	3	9	5	3	11	13	17	2	2	40	1	13	5	7	12	1	18	33	35	5	1		10	5	5	4
49	52	t00012799	AAGATTAAGAGAACCAACACCTCTTTACAG	30	Yes	mature-mt_tRNA-Lys-TTT	1	16		2	4	4	9	3	5	1	3	8	1	4	11		2	1	2	8	10	4	1	3	1	1	1		5	26		1	1	1	9	2			5	1		1
50	53	t00012892	GATTTCAACTTAACTTGACCGCTCTGA	27	Yes	mature-mt_tRNA-Val-TAC_3_end	4	16		19	6	4	141	275	22	31	2	4	27	7			20	14	92	11	7	7	62	17	5		6	5	18	11	8	17	7	25	6	5	1	1	4	10	10	36	1
51	54	t00012906	GAGTGAAGCATTGGACTGTA	20	Yes	mature-mt_tRNA-Tyr-GTA	2756	16	35	5164	415	492	98	1389	13299	408	11	745	58	2175	83	2825	1927	236	61	249	5184	23	3461	116	356	103	261	32	43	338	239	625	396	137	2192	285	316	34	100	411	774	47	201
52	55	t00013097	TTGGTCGTGGTTGTAGTC	18	Yes	mature-mt_tRNA-Glu-TTC	4761	15		48	6	170	14	226	6906	44		123	7	81	47	48	170	2	16	21	28	26	497	38	2	14	34	2	6	18	101	67	24	21	1195	24	9	7	1	164	14	2	17
53	56	t00013781	TGGTCGTGGTTGTAGTCCGTG	21	Yes	mature-mt_tRNA-Glu-TTC	133	15		22	8	48	21	79	991	30	3	53	8	4	1	2	23		16	12	7	10	48	13	2	3	22		6	4	6	13	3	8	41	11	5	3	3	6	9		1
54	57	t00013863	CAACTTAACTTGACCGCTCTGA	22	Yes	mature-mt_tRNA-Val-TAC_3_end	103	14	4	157	12	42	34	678	456	27	3	17	34	9	1	1	38	4	264	151	6	8	251	29	10	3	12	10	13	6	99	47	28	26	29	22	3	2	1	20	85	10	16
55	58	t00014332	GTTAAGATGGCAGAGCCCGGT	21	Yes	mature-mt_tRNA-Leu-TAA_5_end	52	14	19	1561	3560	263	326	30799	52	20	1	47	49	116	7	25	19	73	65	99	29	33	278	354	3	5	48	1	22	4	54	130	329	50	323	117	13	8	7	7	75	42	2
56	59	t00014622	AAAGATTAAGAGAACCAACACCTCTTTAC	29	Yes	mature-mt_tRNA-Lys-TTT		13			1	1	2	2	1	2			2	1	1		1	1	2	7	1						1		7	1		1			3			1
57	60	t00015589	TGGTCGTGGTTGTAGTCCGTGC	22	Yes	mature-mt_tRNA-Glu-TTC	328	12	1	34	6	74	29	97	713	62	10	160	17	31	4	7	31	10	16	11	9	14	75	24	7	4	14	4	2	3	9	17	4	9	28	26	2	8	7	28	5	6	10
58	61	t00015902	AGTAAGGTCAGCTAAATAAGCTATCGGGCC	30	Yes	mature-mt_tRNA-Met-CAT_5_end	2	12	1	37	20	5	61	470	11		1	2	19	1	6	2		23	4	6	3	7		3	3		9	3	24	3		7		1		7	2	5	10	2	6		1
59	62	t00016256	TATCATTGGTCGTGGTTGTAGTCCGTG	27	Yes	mature-mt_tRNA-Glu-TTC	17	12		6	1	13	39	9	54	19	1	9		1			5	2	4	3		3	2	6	1		11		18	17	1	1		5	9	2	12			2	1	4	1
60	63	t00016544	TAGGAGATTTCAACTTAACTTGACCGCTCT	30	Yes	mature-mt_tRNA-Val-TAC	4	12	2	43	7	21	23	533	13	7	4		6	14	4	2		7	6	70	8	3		3	4		2	18	9	64	2	14	13	19	15	17	1	2	8	8	28	6
61	64	t00016701	TAAAGATTAAGAGAACCAACACCTCTTTAC	30	Yes	mature-mt_tRNA-Lys-TTT		11	1		1		2	1			1	2	1		1		1	2		3	2	1		1	2				4	1				1						1	1
62	65	t00016830	ATTTCAACTTAACTTGACCGCTCTGA	26	Yes	mature-mt_tRNA-Val-TAC_3_end	4	11		13	4		53	93	21	25		6	13	2			8	5	54	10	1	2	16	14	11	1		1	11	4	1	11		6	1	7	2		2	7	7	10	2
63	66	t00016833	TGGTCGTGGTTGTAGTCCGTGCG	23	Yes	mature-mt_tRNA-Glu-TTC	229	11	2	33	8	83	33	74	847	48	1	100	4	9	3		20	5	15	29	1	20	52	29	6		17	3	28	4	6	16	4	11	24	42	9	4	9	26	7	4	10
64	67	t00016948	TAACTTGACCGCTCTGA	17	Yes	mature-mt_tRNA-Val-TAC_3_end	222	11	3	21	9	9	3	387	175	2			29	3	2	4	11	1	285	23	18	2	103	13	1	1	20	3	6	2	34	10	7	7	8	3				17	8	2	9
65	68	t00016949	AACTTAACTTGACCGCTCTGA	21	Yes	mature-mt_tRNA-Val-TAC_3_end	244	11	2	144	23	30	40	862	608	16	6	6	39	8		3	30	8	230	104	9	6	203	78	9	2	17	12	16	7	82	46	27	22	26	21	2	6	5	17	87	9	20
66	69	t00017076	GTTAAGATGGCAGAGCCCGGTAA	23	Yes	mature-mt_tRNA-Leu-TAA_5_end	28	11	3	119	90	41	333	396	24	6	1	6	20	446		4	1	20	7	19	4	42	23	11	1		7	1	11	28	10	17	21	18	139	8	3	3	1	2	2	92
67	71	t00017590	TAGGATGGGGTGTGATAGGTGGCACGGAG	29	Yes	mature-mt_tRNA-Gln-TTG_5_end	16	11		5	3	3	11	32	90	6		1		3	2	2	2	1		2	2	2	2	1			1		9	16		4	1	1	6	4			4	1	2	3
68	72	t00017679	CTTAACTTGACCGCTCTGA	19	Yes	mature-mt_tRNA-Val-TAC_3_end	56	11		25	14	11	13	306	92	4		5	24	5	2	12	13	2	232	18	18	4	114	10	2		24	7	7	5	46	18	4	19	26	3	2	2	4	8	16	4	7
69	73	t00018104	TGAGTGAAGCATTGGACTGTA	21	Yes	mature-mt_tRNA-Tyr-GTA	1046	10	19	2281	190	302	28	843	4140	135	7	405	13	1204	18	304	614	62	60	80	2137	6	575	64	202	27	16	6	8	307	59	267	148	21	1026	494	117	35	71	164	464	13	74
70	74	t00018372	TTGGTCGTGGTTGTAGTCCGTGCGAG	26	Yes	mature-mt_tRNA-Glu-TTC	74	10		9	3	53	33	26	195	54	1	79	1	9	1	1	1	9	5	7	1	12	8	4			7	2	25	18	6	8		17	41	17	20	1		9	2	17	4
71	75	t00018766	TTTTCATATCATTGGTCGTGGTTGTAGTCC	30	Yes	mature-mt_tRNA-Glu-TTC	4	10		1		2	2	3	3	1									2	1							1		1	1			1	1									1
72	76	t00018899	CTTACACTTAGGAGATTTCAACTTAACTTG	30	Yes	mature-mt_tRNA-Val-TAC		10		1				2	2				1		1				1	2							1		2
73	77	t00018999	GAGAAAGCTCACAAGAACTGCTAACTCATG	30	Yes	mature-mt_tRNA-Ser-GCT_5_end	1	10		1			6	9	2		3	2	2	2	23			7	6	8		1	1				1	6	2	3		1	1	2	1	1			3	1			1
74	78	t00019023	TGGTCGTGGTTGTAGTCCGTGCGAGA	26	Yes	mature-mt_tRNA-Glu-TTC	18	10		6	5	15	17	57	86	23	1	42		9		1	4	3	5	11	4	5	6	18	7		2	1	11	32	1	3		6	11	23	6	1	1	5	4	3	3
75	79	t00019309	TTGGTCGTGGTTGTAGTCCG	20	Yes	mature-mt_tRNA-Glu-TTC	2430	9	5	69	10	166	8	187	5037	41		133	16	30	11	21	79	3	20	26	11	20	306	53	3	18	57	1	23	17	46	46	19	28	691	49	19	7	6	83	6	4	19
76	80	t00019356	AGATTAAGAGAACCAACACCTCTTTACAGT	30	Yes	mature-mt_tRNA-Lys-TTT	4	9			5		8	1	2	2		1	3	1	13				2	2	5	5					1	1	11	7	1		1	2		3			2	1	1	2
77	81	t00019446	GTTAAGATGGCAGAGCCCGG	20	Yes	mature-mt_tRNA-Leu-TAA_5_end	21	9		59	103	59	281	1681	27	2		6	30	283	2	34	5	9	21	15	21	78	78	14			174	2	14	13	68	17	53	147	251	6	4		2		5	361	3
78	82	t00019549	AGATTTCAACTTAACTTGACCG	22	Yes	mature-mt_tRNA-Val-TAC	269	9	3	52	29	106	72	208	392	36	8	30	32	14	33	5	81	28	11	10	14	13	100	29		6	96	2	31	10	34	9	24	79	54	17	29	2	10	14	17	4	24
79	83	t00020167	TACACTTAGGAGATTTCAACTTAACTTGAC	30	Yes	mature-mt_tRNA-Val-TAC		9			2	2	5	1	2	1	8		1		14			2	1	14	2			2				6	1	1		1		4				1	1	1		3
80	84	t00020456	CATTGGTCGTGGTTGTAGTCC	21	Yes	mature-mt_tRNA-Glu-TTC	904	9	1	73	11	75	18	357	1551	35	3	88	22	79	6	15	51	7	9	11	12	15	158	19	4	8	24	1	1	10	27	35	8	10	453	85	2	5	8	68	14		9
81	85	t00020709	GATTTCAACTTAACTTGACCGCTCTG	26	Yes	mature-mt_tRNA-Val-TAC	10	9			2	1	34	26	7	9		1	9	5			10	12	6		2		12	8	3	2	1	6	25	2	2			23	4	3	3		1		2	5	2
82	86	t00021147	TTGGTCGTGGTTGTAGTCCGTGCGA	25	Yes	mature-mt_tRNA-Glu-TTC	160	8		18	1	34	8	14	121	20		58		2	2		5	5	3	13	1	9	4	16			2	1	12	7	4	4	2	25	21	49	3	2	1	4	4	4	4
83	87	t00021226	TTTCAACTTAACTTGACCGCT	21	Yes	mature-mt_tRNA-Val-TAC		8		1	2		5	8	4				3				8		6				6	2			1		5		1	1			2	1
84	88	t00021326	TTAACTTGACCGCTCTGA	18	Yes	mature-mt_tRNA-Val-TAC_3_end	132	8	3	44	17	12	13	820	136	5		1	60	7		14	20		230	34	17	4	150	10	3	1	24	5	9	2	58	12	11	26	19	6	1	1	5	15	17	4	5
85	89	t00021536	TTTCATATCATTGGTCGTGGTTGTAGTCCG	30	Yes	mature-mt_tRNA-Glu-TTC	1	8		1			2	1	1	2		1								1							1		3	1		1			1	1					1
86	90	t00021959	GTCGTGGTTGTAGTCCGTGCGAG	23	Yes	mature-mt_tRNA-Glu-TTC	22	8		4	5	57	11	1	36			2		1			5		1	4			2	1			29		32	1		5		8	2	11	42			1	1	7	2
87	91	t00022479	CACTGTAAAGCTAACTTAGC	20	Yes	mature-mt_tRNA-Lys-TTT_5_end	65	8	4	165	472	112	54	1188	162	58	4	30	93	55	18	59	11	32	4	34	197	3	102	136	24	12	305	23	16	14	38	62	178	49	150	83	8	40	77	14	101	29	162
88	92	t00023727	GGTCGTGGTTGTAGTCCGTGCGAG	24	Yes	mature-mt_tRNA-Glu-TTC	54	7		3	1	27	13	17	57	7		8	3		2			1	2	10		5	6	3	1		4	1	5	3	2	10	2	9	24	6	8	1		3	3	3	2
89	93	t00023819	CATTGGTCGTGGTTGTAGTC	20	Yes	mature-mt_tRNA-Glu-TTC	528	7	2	42	5	41	13	341	1426	23		35	3	59	8	17	46	3	6	14	13	11	110	9	1	4	10	3	2	7	35	26	7	19	367	48	1		1	45	9	1	8
90	94	t00023863	TGGTCGTGGTTGTAGTCC	18	Yes	mature-mt_tRNA-Glu-TTC	1360	7	2	34	3	31	1	113	2425	14		24	8	17	6	44	58	1	4	9	33	9	191	16	1	6	15	1		12	20	25	4	8	192	10	4	3	5	73			9
91	95	t00024217	GATTGTGAATCTGACAACAGAGGCTTACG	29	Yes	mature-mt_tRNA-His-GTG	10	7		2		3	4	7	101	8		16					1	3		11		3	5	6	1		2		1	1	1	4			1	3				1		1
92	96	t00024448	ACACTTAGGAGATTTCAACTTAACTTGACC	30	Yes	mature-mt_tRNA-Val-TAC	10	7		2		4	9	5	19					1				1		2								1	1	1			1	1		1			1			1
93	97	t00024926	GACTTTTTCTCTGACCA	17	Yes	mature-mt_tRNA-Pro-TGG_CCA_end	3853	7	4	49	150	76	77	73	1991	16	1	30	82	329	65	176	65	20	4	9	395	20	130	47	2	29	68	11	10	86	54	34	112	6	2626	84	19	7	13	45	20	13	20
94	98	t00024968	TTTTTCATATCATTGGTCGTGGTTGTAGTC	30	Yes	mature-mt_tRNA-Glu-TTC	3	7					1	1	3		2		1	1	1				1	1									1	1										2	1	2
95	99	t00025096	CATTGGTCGTGGTTGTAGTCCGTGCG	26	Yes	mature-mt_tRNA-Glu-TTC	27	7		7	5	17	97	37	89	22		28		4			4	2	5	4		11	8	7			11		4	6		8		11	7	13	2	2	3	4	1	6
96	100	t00025533	GAACTGCTAACTCATGCCCCC	21	Yes	mature-mt_tRNA-Ser-GCT	11	7		4		2		13	9				5			1	1		8				6	1		1	5					4		1	24	1	1			2
97	101	t00025561	TTTTTCCAAGGACACCA	17	Yes	mature-mt_tRNA-Thr-TGT_CCA_end	27	7	1	8	11		9	366	259	7		1	2	12	1	38	6	1	5	7	56	6	38	6		2	68		4	2	1	18	5	1	23	6	2		2		5	2	7
98	102	t00025634	AGATTTCAACTTAACTTGACCGCTCTGA	28	Yes	mature-mt_tRNA-Val-TAC_3_end	4	7	3	67	10	13	79	535	142	101	5	22	19	12	4	7	8	23	19	20	19		74	26	16	3	7	30	80	46	49	13	16	33	4	25	11	4	11	16	18	137	21
99	103	t00025769	GAAAAAGTCATGGAGGCCATGGGGTTGG	28	Yes	mature-mt_tRNA-Ser-TGA_5_end	4	7		8	9	11	23	13	15	2		1		1	1		5		6	4			1	3	2		12		7	4		1			3	3	1	1		3	4	4
100	105	t00026682	CTGCTAACTCATGCCCCC	18	Yes	mature-mt_tRNA-Ser-GCT	39	6		4	14	1		12	11				2	7	1	13	1		4	2	3		1				3				3	1	4		37					1	1
101	106	t00027024	TGGTCGTGGTTGTAGTCCGTGCGAG	25	Yes	mature-mt_tRNA-Glu-TTC	31	6		5	2	22	21	35	89	20		33		2		2	3	1	7	9	1	3	5	7	1		3		4	6	3	15	2	11	8	13	1			5	4	10
102	107	t00027109	ATCATTGGTCGTGGTTGTAGTCCGTGC	27	Yes	mature-mt_tRNA-Glu-TTC	3	6		2		3	7	5	19	9		7	1	1			1	1		1		2					2		6					3		1	1			1		7
103	108	t00027899	GGAGATTTCAACTTAACTTGACC	23	Yes	mature-mt_tRNA-Val-TAC	654	6	1	36	24	123	46	472	646	12	16	19	41	29	49	3	13	6	11	17	8	15	27	20	1	10	14	19	4	14	34	15	28	87	104	32	5	2	6	30	7	11	1
104	109	t00028010	GGTAAAATGGCTGAGTGAAGCATTGG	26	Yes	mature-mt_tRNA-Tyr-GTA_5_end	1	6		1	1		262	3	5	2	1		6	1	1	16		16			11				1	1	5	2	7	8		32	3	11	1	45	4	1		1	1	9
105	110	t00028092	TGAATCTGACAACAGAGGCTTACGACCCCT	30	Yes	mature-mt_tRNA-His-GTG	1	6	1	63			15	9		2	4		17		1		1	10		15				2	1		1	1	26	14			5	1		1			1	1		1	1
106	111	t00028359	GGTCGTGGTTGTAGTCCGTGCGAGA	25	Yes	mature-mt_tRNA-Glu-TTC	43	6	1	6	3	15	7	47	66	2		14		11			1	3	8	10		2	5	15	4	1	4	1	8	8	3	8	1	23	29	29	13	1	1	6	10	15
107	112	t00028427	ATTGTGAATCTGACAACAGAGGCTTACGAC	30	Yes	mature-mt_tRNA-His-GTG	15	6		4		7	3	11	70	5	1	22	2	1	1		1		2	4		5	2	2		1					4	2	2		3	2		2	1
108	113	t00028438	TAGGATGGGGTGTGATAGGTG	21	Yes	mature-mt_tRNA-Gln-TTG_5_end	12	6	1	12	15	4	17	26	21	4	1	6	15	4	4	6	6	7		3	12	1	7	3	1		5		1			7	3	3	5	2		3	9	1	2	2
109	114	t00028767	GGTCGTGGTTGTAGTCCGTGC	21	Yes	mature-mt_tRNA-Glu-TTC	310	6	1	21	7	40	11	61	703	11	2	23	8	13	4	2	2	2	11	12	11	7	28	15	2	4	13	4		2	8	18	7	15	54	20		6	6	9	11	2	3
110	115	t00029055	GAAAAAGTCATGGAGGCCATGGGGTT	26	Yes	mature-mt_tRNA-Ser-TGA_5_end	2	6		15	7	7	518	12	9	7	1				5	1		5	5	3	6	3	1	10	2		6	2	8	7	1	4	5	5	3	6	2		4	1	3	3
111	116	t00029550	CTTAACTTGACCGCTCTG	18	Yes	mature-mt_tRNA-Val-TAC	47	6	2	2	4		1	31	19	1		4	5			3	6		15	1	6	2	21	3		1	11	1	10	2	5	1	2		13	1				1	1		5
112	117	t00029592	TAGGATGGGGTGTGATAGG	19	Yes	mature-mt_tRNA-Gln-TTG_5_end	4	6	1	3	2	2	3	21	47	7		3	10	5		8	2	1	3		29	1	5	4		1	8	2	9	1		6	5	1	1	2		1	2	2	7		6
113	118	t00030095	ATTGGTCGTGGTTGTAGTCCGTGCGAG	27	Yes	mature-mt_tRNA-Glu-TTC	59	5		11	2	42	129	44	307	74		38	1	7		1	6	3	8	9	4	11	8	5	2		8		5	35	9	12	4	15	42	16	4		1	9	7	29	3
114	119	t00030177	AGACTTTTTCTCTGACCA	18	Yes	mature-mt_tRNA-Pro-TGG_CCA_end	3977	5	16	196	149	224	53	316	5874	80		135	68	779	87	499	273	29	13	15	932	24	626	70	6	75	148	7	16	120	98	146	147	10	5834	226	61	40	23	53	61	20	74
115	120	t00030749	GAGATTTCAACTTAACTTGACCG	23	Yes	mature-mt_tRNA-Val-TAC	459	5	2	36	10	118	31	191	623	37	3	44	56	38	6	7	30	5	1	15	1	32	42	40	1	8	10	1	7	15	29	22	5	20	91	35	10	1	3	22	7	3
116	121	t00030767	TGGTCGTGGTTGTAGTC	17	Yes	mature-mt_tRNA-Glu-TTC	913	5	3	8	2	20	1	73	1444	9		16	6	11	4	22	30	2	2	4	11	4	98	11		6	12	1		3	17	16	3	2	112	7	1	1	1	37	3	1	5
117	123	t00031090	GATTTCAACTTAACTTGACCGCT	23	Yes	mature-mt_tRNA-Val-TAC	136	5		6	17	30	78	86	73	1	1	5	20	11	5	1	6	1	14	2	1	6	16	13		2	12		10	4	3	4	5	27	52	13	5	1	2	6	4	4
118	124	t00031193	CACTGTAAAGCTAACTTAGCATTAACCTTT	30	Yes	mature-mt_tRNA-Lys-TTT_5_end		5		31	7	6	17	36	3	6	2	5	2	5	1	3	1	20		44	5	2		8	2		1		2	10	2	6	1		4	4	1	14	13		2	7	1
119	125	t00031638	GATTTCAACTTAACTTGACCGC	22	Yes	mature-mt_tRNA-Val-TAC	53	5	1	4	10	5	11	37	31				11				2	1		1	2		5	4			5	1	1		3	1	1	9	8	4		1				2
120	126	t00031706	GAGAAAGCTCACAAGAACTGCTAACT	26	Yes	mature-mt_tRNA-Ser-GCT_5_end	15	5	4	65	108	26	51	341	15	43	3	23	5	62	17	3	1	35	4	21	24	12	3	16	27	1	19	15	4	206	11	17	35	38	73	48	2	3	30	7	23	23	2
121	127	t00032167	TTAAAGATTAAGAGAACCAACACCTCTTT	29	Yes	mature-mt_tRNA-Lys-TTT		5		1					1		1			1															1	1
122	128	t00032309	TATCATTGGTCGTGGTTGTAGTC	23	Yes	mature-mt_tRNA-Glu-TTC	476	5		37	3	133	7	79	556	60	3	99	2	35	1	1	27	4	1	11	3	12	55	16	2	1	9		5	14	17	26	2	15	236	33	9	2		42	10	4	18
123	130	t00033098	GAAAAAGTCATGGAGGCCATGGGGTTG	27	Yes	mature-mt_tRNA-Ser-TGA_5_end		5		1	3	3	86	3	4	3				1			2	1	2	2			1	1			1		9	3	1	1	2			4					2	5
124	131	t00033133	CATTGGTCGTGGTTGTAGTCCGTGC	25	Yes	mature-mt_tRNA-Glu-TTC	41	5		6	6	21	65	42	76	32	1	46	3	14			2	2	8	3	2	24	8	11	10	1	2	1	3	8	3	10		9	13	27	4	4	1	7	2	8	2
125	132	t00033340	CCGAAAATGTTGGTTATACCCTTCCCGTAC	30	Yes	mature-mt_tRNA-Met-CAT	1	5							3						1														2	2		1				1						1
126	133	t00033344	AACTTACACTTAGGAGATTTCAACTTAACT	30	Yes	mature-mt_tRNA-Val-TAC		5						12											1	3							1					1
127	134	t00034226	TCAACTTAACTTGACCGCTCTGA	23	Yes	mature-mt_tRNA-Val-TAC_3_end	11	5	1	37	6	11	24	480	22	4	2	4	15	1			6	1	152	43	4	3	32	23	7		4	8	5		9	11	10	27	1	6				3	21	5	11
128	135	t00034314	TAGATTGAAGCCAGTTGATTAGGGTGCTT	29	Yes	mature-mt_tRNA-Asn-GTT_5_end		5		1	2	3	4	22	1	1	2	1	2		1			1	1	3	1			6			1		3	4			1	2	3	2				2		2	3
129	136	t00034576	AGAAATATGTCTGATAAAAGAGTTACTTTG	30	Yes	mature-mt_tRNA-Ile-GAT_5_end	10	5		3	2	1	39	12	2	1	5	1	3	3	3		1	6	1	11	1	3		2			1	4	3	7	3	4	6	2	6	2			2	6	1	5
130	137	t00035360	AAGAACTGCTAACTCATGCCCCCATGTC	28	Yes	mature-mt_tRNA-Ser-GCT		4		1			7	1	1																					1
133	140	t00035874	TCATTGGTCGTGGTTGTAGTCCGTG	25	Yes	mature-mt_tRNA-Glu-TTC	7	4		11	2	11	25	14	34	18		14		4	1		2	1	1	1		2		2	1		1		4	2		1		16	5	10	3	1		4	2	2	2
134	141	t00036371	ATGGTTTTTCATATCATTGGTCGTGGTTGT	30	Yes	mature-mt_tRNA-Glu-TTC	8	4			1		1	6	10		1	5			7	1		1	2	3		1		1				2	1	1	2				2			1	1	2
135	142	t00036483	GGTAAAATGGCTGAGTGAAGCATTG	25	Yes	mature-mt_tRNA-Tyr-GTA_5_end	2	4		6			223	2	3		3	2		3		16		9			10		1	9		2	8	1	11	2	1	34	11	12		52		1			1	3
136	144	t00037417	GATTAAGAGAACCAACACCTCTTTACAGTG	30	Yes	mature-mt_tRNA-Lys-TTT	3	4		3	6	1	13	1	2		2	1	1	2	5	2		3		2	4			1	3		1	1	3	9	1	1	4	4	1	3		1	3		1	1	1
137	146	t00038505	GAGTGAAGCATTGGACTGT	19	Yes	mature-mt_tRNA-Tyr-GTA	940	4	4	379	33	57	14	809	9608	90	1	79	19	241	7	635	277	11	21	52	892	7	1065	46	39	6	94	2	6	37	31	239	51	21	183	16	22	6	6	52	108	6	8
138	147	t00038574	CTTTTTCCAAGGACACCA	18	Yes	mature-mt_tRNA-Thr-TGT_CCA_end	3	4		1	10		6	25	30	1		2	5	3		8	1	2	9		37	6	15	1		1	25		3		5	6	6	1	10	2	1		1	4		3	1
139	148	t00038669	CTGCTAACTCATGCCCCCATGTCTAACAAC	30	Yes	mature-mt_tRNA-Ser-GCT	1	4						2	1				2		1			1		5					1				2		1	1		1								1
140	149	t00038806	TATCATTGGTCGTGGTTGTAGTCCG	25	Yes	mature-mt_tRNA-Glu-TTC	40	4	1	9	1	20	29	7	61	25		13		4			1		2	5		3	2	6	3		7		8	8	1	4		8	19	14	5			5	1	4	1
141	150	t00039166	GCTGAGTGAAGCATTGGACTGTA	23	Yes	mature-mt_tRNA-Tyr-GTA	194	4	7	96	16	36	38	87	638	97	2	211	14	212	3	15	56	26	1	17	105	5	49	24	92	6	13	4	16	9	5	60	17	7	53	51	13	6	15	17	104	15	4
142	151	t00039288	GAGAAAGCTCACAAGAACTGC	21	Yes	mature-mt_tRNA-Ser-GCT_5_end	24	4	2	49	88	26	25	308	49	4	1	3	14	69	20	8	8	15		18	26	10	36	23	1	2	46		4	10	19	9	38	15	88	5		2	16	4	24	39	5
143	152	t00039299	TCGTGGTTGTAGTCCGTGCGAGA	23	Yes	mature-mt_tRNA-Glu-TTC	39	4		7	5	20	9	16	40	5		3	2	9			5			2	1	1	1	14	1	1	6		14	3	1	5		10	11	12	9		1	2	5	1
144	154	t00039521	TCCTCTTCTTAACACCA	17	Yes	mature-mt_tRNA-Leu-TAA_CCA_end		4						1	1				3	2			1				1								6	1	1		1		1
145	155	t00039642	GTTAAGATGGCAGAGCCCGGTAATCGC	27	Yes	mature-mt_tRNA-Leu-TAA_5_end	3	4		29	124	11	66	477	3	3		5	4	17				11	2	7	1	5	1	20			1	2	3	13	3	3	6	4	16	4			1		4	20
146	156	t00039721	AACATCAGATTGTGAATCTGACAACAGAGG	30	Yes	mature-mt_tRNA-His-GTG		4		5	8	12	2	1	4	1		6		1			20			5							8		8	3		1					3					8
147	157	t00039939	CAACTTAACTTGACCGCTCTG	21	Yes	mature-mt_tRNA-Val-TAC	67	4	1	7	1	26	7	93	152	9	1	2	15	9		1	15	3	22	8	4	3	48	7		3	17	8	11	1	4	4	1	20	28		2		1	2	3	3	20
148	158	t00040420	AGATTTCAACTTAACTTGACCGCTCTG	27	Yes	mature-mt_tRNA-Val-TAC	5	4	1	3	2	5	15	39	15	6		4	5	3			2	6		3	3	1	15	6	2	3	9	7	50	24	2	4	4	22	2	2	11	1	2	3	2	11	9
149	159	t00040905	TTCCTCTTCTTAACACCA	18	Yes	mature-mt_tRNA-Leu-TAA_CCA_end	1	4					1		2							1	1		9			1	1	1			1	1	4			1			2								1
150	160	t00041015	GTTCTTGTAGTTGAAATACAACG	23	Yes	mature-mt_tRNA-Glu-TTC_5_end	9	4		29	54	14	159	219	7	2	4	7	10	29	24	1		22	1	5	8	1	3	17	1	4	2	10	1	2	3	12	56	16	8	24		1	4	11	12	9	1
151	161	t00041124	TTAACTTGACCGCTCTG	17	Yes	mature-mt_tRNA-Val-TAC	52	4			6	3	2	66	38				6	3		7	3		13	2	2		20	6		1	8	2	11	2	2	1		3	20					3	3		5
152	162	t00041749	ATCATTGGTCGTGGTTGTAG	20	Yes	mature-mt_tRNA-Glu-TTC	36	4		4	1	14	4	3	209	3		3	5	7		2	6			1	1	1	18	3	1		10		12		1			2	8	1				3	1		1
153	163	t00041817	AGAACTGCTAACTCATGCCCCC	22	Yes	mature-mt_tRNA-Ser-GCT	10	4		14	2	8		31	18			4		2		1	2	2	13	3		1					1		2	1		2	3		36	2	3				4
154	164	t00042196	ATTGGTCGTGGTTGTAGTCCGTGCGA	26	Yes	mature-mt_tRNA-Glu-TTC	77	4		12	3	26	47	28	132	35		33		2	1		2		5	5		3	6	21	1	1	5	1	2	23	6	8	1	65	9	23	1		1	6	13	7	9
155	165	t00042812	TTGGTCGTGGTTGTAGTCCGT	21	Yes	mature-mt_tRNA-Glu-TTC	165	3		6	1	11	2	15	269	1		7		1	1	2	2	1	1	3		2	38	7		1	13		5	3	5	6	4	2	35	8	1	1	1	6		2	6
156	166	t00043140	GAGATTTCAACTTAACTTGACCGCTCTGA	29	Yes	mature-mt_tRNA-Val-TAC_3_end	3	3		32	5	1	91	81	53	26	2	17	14	17	1	5	1	10	12	8	23	1	5	10	15	4	1	7	9	13	20	11	9	3	1	14	4		8	16	11	27	2
157	167	t00043234	GGAGATTTCAACTTAACTTGACCGC	25	Yes	mature-mt_tRNA-Val-TAC	53	3		3	9	13	82	52	66	1	2	3	8	3	10		1	4	3	2	2	7	3	6	2	3	9	8		5	9	6	8	84	11	11	2	2	7	5	6	15
158	168	t00043332	GTCGTGGTTGTAGTCCGTG	19	Yes	mature-mt_tRNA-Glu-TTC	43	3		1	5	22	3	6	126			1	1			2	3		1	1			3				65		7	1	1			62	4		11		1		1	2	2
159	169	t00044549	GGTCGTGGTTGTAGTCCGTGCG	22	Yes	mature-mt_tRNA-Glu-TTC	251	3		6	1	36	6	29	370	1		8		3	4			1	1	7	1	2	10	3		1	12		2	1	5	5	1	21	30	9	9	1		3	7
160	171	t00044693	TAGATTGAAGCCAGTTGATTAGG	23	Yes	mature-mt_tRNA-Asn-GTT_5_end	2	3		4	6	6	15	38	11	34	2	2	8	1	1	1		4		1	1	4	6	7	4		1	2	1	3		2	5	2	5	13		1	4		6	1	3
161	172	t00044971	TTCAACTTAACTTGACCG	18	Yes	mature-mt_tRNA-Val-TAC	73	3	2				9	9	144	1		1	7		1	5	31		3			2	13	1		1	12		19		1	1			6		1			1			1
162	173	t00045538	GAGAACCAACACCTCTTTACAG	22	Yes	mature-mt_tRNA-Lys-TTT	48	3		2	2	1	2	8	13	1	1	5	5	7			1				1		1	3			1			2	3	1	4	1	11	1
163	174	t00045657	TAGGAGATTTCAACTTAACTTGACCG	26	Yes	mature-mt_tRNA-Val-TAC	65	3	1	14	4	46	17	127	175	20		13	4	4	3	1	1			5		13		6	2		1	5	2	19	10	6	2	22	44	8	1	3	2	5	3	3	1
164	175	t00045748	TTAACTAAGTGTTTGTGGGTT	21	Yes	mature-mt_tRNA-Asn-GTT	1	3		24		6	46		3				22														7		1		1			3
165	176	t00045923	ATTTCAACTTAACTTGACCGC	21	Yes	mature-mt_tRNA-Val-TAC	1	3					2	5	6														3								1			2				1
166	177	t00046638	GTTTATGTAGCTTACCTCCT	20	Yes	mature-mt_tRNA-Phe-GAA_5_end	37	3	57	293	30	97	18	1380	120	3		18	13	46	5	16	36	11	8	37	96	3	56	16	1	18	6	6	3	6	6	17	82	6	587	58	8	6	11	7	38	2	16
167	178	t00047479	CATTGGTCGTGGTTGTA	17	Yes	mature-mt_tRNA-Glu-TTC	288	3	1	4		8	2	21	362	2		6	8	5	3	11	16		3	4	15	2	38	5		2	3		1	1	4	3	2		8	1	2			9		1	6
168	179	t00048145	GTTAACTAAGTGTTTGTGGGTTT	23	Yes	mature-mt_tRNA-Asn-GTT	17	3		10		14	3	3	54	3													4				2		3					1	1	7	4				1		1
169	180	t00048147	GAGCCCGGTAATCGCATAAAACTTAAAACT	30	Yes	mature-mt_tRNA-Leu-TAA	2	3					2	2				2							1																1
171	182	t00049075	CAGGGGTTAGGCCTCTTTTTACC	23	Yes	mature-mt_tRNA-Tyr-GTA_3_end	8	3					5	2	1					4		1	1												1			1	1	2	2				2	2			1
172	183	t00049616	ACTTAACTTGACCGCTCT	18	Yes	mature-mt_tRNA-Val-TAC	39	3		5	1	10	1	73	215					1		5	6		2	1	1	1	4	3		1	1			4	2	4		1	31	1	2		1	2
173	184	t00049627	GTGGTTGTAGTCCGTGCGAGAATA	24	Yes	mature-mt_tRNA-Glu-TTC_3_end	6	3		35	1	3	38	92	45	11		8					3	2	10	64	3	2	3	4	6	1	3	1	2	6		27	4	11		16	1		3	3	29	2	1
174	185	t00049628	GTGAAGCATTGGACTGTA	18	Yes	mature-mt_tRNA-Tyr-GTA	136	3		116	5	10	3	47	547	12		18	10	77	4	138	61	8	2	3	319	2	141	8	4	5	14		2	15	6	19	12	2	52	7	5	2		8	12	2	4
175	186	t00049664	GAGAAAGCTCACAAGAACTGCT	22	Yes	mature-mt_tRNA-Ser-GCT_5_end	39	3	5	102	67	38	25	757	70	13	7	15	16	161	9	3	13	15	8	19	11	3	39	15	3	3	12	3	13	26	9	11	35	7	266	28	2	4	14	10	20	7	5
176	187	t00049691	TTCAGTTGATGCAGAGTGGGGTTTTGCAGT	30	Yes	mature-mt_tRNA-Ala-TGC		3		1			1	1	1						2	2		2	1	3	1				1		2	1	8				2		2					1		2
177	188	t00049863	ATTGGTCGTGGTTGTAGTCCGT	22	Yes	mature-mt_tRNA-Glu-TTC	78	3		8	2	15	9	17	256	7		15	3	8	1	1	6	2	2	3	1	1	17	7	1		14		2	1	1	3	1	10	31	12	4				3		8
178	190	t00050001	AACTTAACTTGACCGCTCTG	20	Yes	mature-mt_tRNA-Val-TAC	181	3		6	1	6	11	83	145	8		2	17	8	1	1	14		24	4	2	1	44	12		1	16	5	12	3	5	1	3	7	43	2	4			3	2	2	14
179	191	t00050354	AATACTTAATTTCTGCCA	18	Yes	mature-mt_tRNA-Trp-TCA_CCA_end	16	3		3	203	1	5	10	7	1		1	3	4	1	4	3		8	2	14	2	3	6			2	1	2		1	1	1	1	11				5
180	192	t00050494	GATTTCAACTTAACTTGACCGCTCT	25	Yes	mature-mt_tRNA-Val-TAC	54	3		7	9	36	25	62	28	1		4	8	10	2			4	4	6	1	19	2	7			3	1	3	21	2	8	2	21	12	10	1		2	4	2	3
181	193	t00050525	GTGGTTGTAGTCCGTGCGAG	20	Yes	mature-mt_tRNA-Glu-TTC	43	3		1		11	3	11	540	1		3	1	3		2	1			2	6	1	11	3			9			1	1	2		1	4	3	3				2
182	194	t00051213	ATTGGTCGTGGTTGTAGT	18	Yes	mature-mt_tRNA-Glu-TTC	641	3		23	2	35	5	65	3227	14		16	6	11	11	16	28		7	6	13	7	108	13		6	25	4		4	18	7	15	15	215	4	1	1		41	8	1	11
183	195	t00051754	ATCATTGGTCGTGGTTGTAGTC	22	Yes	mature-mt_tRNA-Glu-TTC	169	3		24	7	45	6	67	480	24	2	29	2	15		1	20			1	1	1	45	5		3	13		17	6	11	17	4	8	80	17	5	2	1	6	1	2	6
184	196	t00051951	CGAAAATGTTGGTTATACCCTTCCCGTACT	30	Yes	mature-mt_tRNA-Met-CAT	3	3						1	2										4	2		2			2				7	7			1		1	7						2
185	197	t00052017	TAACAGCTATCCATTGGTCTTAG	23	Yes	mature-mt_tRNA-Leu-TAG	19	3			1	2	3	2	6	3		1		1														1	1		1			1		3	3
186	198	t00052253	ATCATTGGTCGTGGTTGTAGT	21	Yes	mature-mt_tRNA-Glu-TTC	23	3		8	8	20	3	20	247	3	1	14	2			1	5	2		3			15	3			16		26	2	2	2		3	14	5	3			1	1	2	2
187	199	t00052581	CCCGAAAATGTTGGTTATACCCTTCCCGT	29	Yes	mature-mt_tRNA-Met-CAT		3					1														2	1							2							1
188	200	t00052882	ATTTCAACTTAACTTGACCGCTCTG	25	Yes	mature-mt_tRNA-Val-TAC	3	3		2	2	2	10	12	3	7		3	1	1			5	1	9	1		1	3				3	1	15	2	1	1	1	2		2			1	1		2	2
189	202	t00053679	GTTAAGATGGCAGAGCCCGGTAAT	24	Yes	mature-mt_tRNA-Leu-TAA_5_end	11	3	2	63	78	26	89	457	11	2	2	4	3	59				8	4	13	4	8	4	5			2	3	5	8	2	7	24	16	68	11	1	2			5	26
190	203	t00054323	CATTGGTCGTGGTTGTAGTCCG	22	Yes	mature-mt_tRNA-Glu-TTC	262	3	1	36	7	40	18	141	487	23	1	36	7	30	1	2	19		6	8	4	9	57	23	3	2	24	1	6	6	18	10	4	4	110	61	7	1		10	8	3	6
191	204	t00054378	TAGATTGAAGCCAGTTGATTAGGGT	25	Yes	mature-mt_tRNA-Asn-GTT_5_end		3		3	1		1	3	1	6		2	1					3			1			7	5			3		1				5	2	6		1	1		3		3
192	205	t00054912	AAGAACTGCTAACTCATGCCCCCATGTCT	29	Yes	mature-mt_tRNA-Ser-GCT		3		2	2		6	5	2										4	2				2					14	1		1
193	207	t00055439	GGCTGAGTGAAGCATTGGACTGT	23	Yes	mature-mt_tRNA-Tyr-GTA	5	3	1	4		2	6	10	136	5		4	1	11		1	12			7	4	3	5	3	6		2		1	1		3	1			2	2	1			8	1	3
194	209	t00056146	GTGGTTGTAGTCCGTGCGAGA	21	Yes	mature-mt_tRNA-Glu-TTC	44	3		4	4	8	3	28	415	2		2	1	2	1	4	2		4	1	2	3	10	9			4					1	1	3	6	8	1			3	1
195	211	t00056377	GTCGTGGTTGTAGTCCGTGCG	21	Yes	mature-mt_tRNA-Glu-TTC	88	3	1	14	7	51	5	10	162			3		2			3	1		3	2		6	6			41		40	1		4	1	47	5	1	20			2	9	2	2
196	212	t00056393	ATATCATTGGTCGTGGTTGTAGTCCGTG	28	Yes	mature-mt_tRNA-Glu-TTC	10	3		1		5	1	2	48	8		9		1	1			1					2				3		6	15		1		2	2	4	3		1	2	1	1
198	214	t00056977	AAGAACTGCTAACTCATGCCCCC	23	Yes	mature-mt_tRNA-Ser-GCT		2		5	1	4		5	1				2	2		1	2		9		1	2							3			1			4	1					1
199	215	t00057145	GAGAAAGCTCACAAGAACTGCTAA	24	Yes	mature-mt_tRNA-Ser-GCT_5_end	4	2		9	10	3	21	20	4	2		4		14				5		5	8	9	1	4	1	1	3	1	1	4	5	3	3	1	20	9		1	6	1	1	4
200	216	t00057596	GAAAATGTTTAGACGGGCTCACA	23	Yes	mature-mt_tRNA-Phe-GAA		2		6			3	4	3	1		1								1		1	1	1		1							2	1		2	1				3		1
201	217	t00058476	GCCCCCATGTCTAACAACA	19	Yes	mature-mt_tRNA-Ser-GCT	3	2		1				1	1								4				4		3				3		4	1				1	2
202	219	t00058791	ATTGTGAATCTGACAACAGAGGC	23	Yes	mature-mt_tRNA-His-GTG	41	2		8	34	9	1	20	166	7		13		2		2	4			1	1	5	17			1	1			1	1	3			3	14			3	2
203	220	t00060444	TCATTGGTCGTGGTTGTAGTC	21	Yes	mature-mt_tRNA-Glu-TTC	221	2		27	1	30	8	96	412	11	1	14	1	14	2	3	8	2		2			32	3		1		1	1	1	8	9	2	16	115	3	2	1		5	2		2
204	221	t00060554	TCACCCCATAAACACCA	17	Yes	mature-mt_tRNA-Phe-GAA_CCA_end	28	2		10	10	7	4	49	91	1		4	4	17	1	11	4		5	4	39	1	24	2		9	5		2	2	3	6	5	1	73	2	1	3	1	2	5	2	3
205	222	t00060740	GGTAAAATGGCTGAGTGAAGCATTGGACT	29	Yes	mature-mt_tRNA-Tyr-GTA_5_end	1	2	1	1	2	2	12	13	3	1		3	7	2	6	1		14		2	1		1	1	4		4	1	8	1			9	1		1		1		2	3	4
206	223	t00062731	TCATTGGTCGTGGTTGTAGTCC	22	Yes	mature-mt_tRNA-Glu-TTC	260	2	2	11		21	9	64	272	16	1	25	1	11			9		7	2	3	1	27	5	1	2	4		2	3	7	3	2	3	61	9				8	3		5
207	224	t00062786	TATCATTGGTCGTGGTTG	18	Yes	mature-mt_tRNA-Glu-TTC	5	2		1		1			64								1	1		1	1		2				3					1			2								1
208	225	t00063047	TCAACTTAACTTGACCGCTCTG	22	Yes	mature-mt_tRNA-Val-TAC	4	2		4	2	4	6	63	11	1			13	1	1		3		14	1			7	8		1	3	7	7	2	2		5	6	9	2	2			4	1		23
209	226	t00063058	ACTGCTAACTCATGCCCCCA	20	Yes	mature-mt_tRNA-Ser-GCT		2											1																						1						1
210	227	t00063594	AAATAAGCTATCGGGCCCA	19	Yes	mature-mt_tRNA-Met-CAT	3	2			2	1	3	2	3				1			3			2		5			1			2		2		1		2		1	1
211	228	t00064899	GGCTGAGTGAAGCATTGGACTGTA	24	Yes	mature-mt_tRNA-Tyr-GTA	8	2		62	12	5	16	16	122	29	2	93	3	83	1	11	20	21		11	80	1	11	6	72	3	7	1	2	7	2	37	1	2	3	22	8	4	15	5	46	16	6
212	229	t00065391	GAGAAAGCTCACAAGAACT	19	Yes	mature-mt_tRNA-Ser-GCT_5_end	40	2	3	33	29	8	4	307	121	5		1	5	23	7	27	23	6	7	19	47		46	13		1	38		4	7	1	7	33	7	117	6	1		7	2	11		6
213	230	t00066258	TTACACTTAGGAGATTTCAACTTAACTTG	29	Yes	mature-mt_tRNA-Val-TAC		2					1	1					1		3					1							1		3				1	1							1
214	231	t00066394	ATCATTGGTCGTGGTTGTAGTCCG	24	Yes	mature-mt_tRNA-Glu-TTC	7	2		3	1	12	6	5	18	10		3					1						3	2			9		6	3	1			1		1	4				1	1
215	232	t00067781	ATTGTGAATCTGACAACAGAGGCT	24	Yes	mature-mt_tRNA-His-GTG	48	2		12	30	9	2	22	324	15		43	1			2		3		4	1	4	15	11			1		1	4	5	6			5	9	1	2	2		1
216	233	t00067921	CTTACGACCCCTTATTTACC	20	Yes	mature-mt_tRNA-His-GTG_3_end	2	2		2	2			21	2				1	2			7		5				13	1								1			3					1
217	234	t00068053	GTGGTTGTAGTCCGTGC	17	Yes	mature-mt_tRNA-Glu-TTC	140	2		3		6	2	12	915	2		3	5	1	1	24	15		1	2	15	5	33	5		1	10		1	2	1	3		3	1	2				1	2		1
218	235	t00068138	GGTCGTGGTTGTAGTCCGTGCGAGAATA	28	Yes	mature-mt_tRNA-Glu-TTC_3_end	2	2		12	1	1	71	146	14	4	2	2	1	4				8	14	14	8	2	6	3	18	1	1	18		20	3	23	8	8	4	1			1	14	14	2
219	236	t00068375	ATGTTTAGACGGGCTCAC	18	Yes	mature-mt_tRNA-Phe-GAA		2	2	4	1	1	1	17	11	3		5				16	9				95		53			7	15		8			1	1		1	1					2		4
220	237	t00068757	AACTGCTAACTCATGCCCCCATGTCTAAC	29	Yes	mature-mt_tRNA-Ser-GCT		2								1																										1
221	239	t00069143	AAGTCATGGAGGCCATGGGGTT	22	Yes	mature-mt_tRNA-Ser-TGA	6	2		1					21	1								1		1							1
222	240	t00069230	ACTGCTAACTCATGCCCCCATGTCTAACA	29	Yes	mature-mt_tRNA-Ser-GCT		2																		3																						1
223	241	t00069315	GAGTGAAGCATTGGACTGTAAA	22	Yes	mature-mt_tRNA-Tyr-GTA	147	2	1	37	22	10	18	20	61	3	7	7	6	100	6	3	25	8	1	3	2	2	27	2	9	3	5	1	4	6	9	26	4	4	46	16	1	7	2	7	12	10	16
224	242	t00069832	GGTCGTGGTTGTAGTCCGTG	20	Yes	mature-mt_tRNA-Glu-TTC	123	2		1	2	13	2	11	304	1		3	1						1	1	2	1	6			2	9	1	2		2	2		9	28		1	1	1	1	2
225	243	t00069971	TGGTTGTAGTCCGTGCGAGAATA	23	Yes	mature-mt_tRNA-Glu-TTC_3_end	5	2	1	19	1	4	20	21	24	2		1					1		7	40	4	1	5	4			4	1	1	1		9	2	1		10					4
226	244	t00071368	GAGAAAGCTCACAAGAACTGCTAAC	25	Yes	mature-mt_tRNA-Ser-GCT_5_end	9	2	2	53	38	31	51	183	11	26	3	18	6	90	7	1	6	22		15	23	17	3	2	16	5	7	8	5	101	6	10	12	4	58	34	2	4	37	3	13	24	2
227	245	t00071979	AGAACTGCTAACTCATGCCCCCATGTCTA	29	Yes	mature-mt_tRNA-Ser-GCT		2		1			1	2	2			1								5				1			1			1					1
228	246	t00072854	ATATCATTGGTCGTGGTTGTAGTC	24	Yes	mature-mt_tRNA-Glu-TTC	287	2	1	40		87	8	44	611	83	5	188	1	28	4		14	5		17	1	7	24	14	1	2	3	3		23	20	28	2	15	174	36	5	3		25	7	2	3
229	247	t00073012	GTTTATGTAGCTTACCTCCTCAAAGCAAT	29	Yes	mature-mt_tRNA-Phe-GAA_5_end	7	2		6	2		5	16	1		1		5			1		4		2	3			1	2			3	5	4	1	2	1	1	1			1	3	1	1		1
231	249	t00076727	ACAAGAACTGCTAACTCATGCCCCCATGTC	30	Yes	mature-mt_tRNA-Ser-GCT		2					2													1		1							1						1	2
232	250	t00077063	GTAAAATGGCTGAGTGAAGCATTGGACTGT	30	Yes	mature-mt_tRNA-Tyr-GTA	1	2		6	3		16	3	2		2	8		15	3	1		2		1	8			1	16	2		2	4	3	5	2	11	2		1			2	6	4	2	1
233	251	t00077176	GAGAAAGCTCACAAGAAC	18	Yes	mature-mt_tRNA-Ser-GCT_5_end	16	2	1	12	33	7	5	145	23	1		1	5	48	6	33	12	3	2	3	42	3	34	5	1	1	20	3	4	25	3	5	28	7	162	4	2	1	3	2	3	1	4
234	253	t00077369	CGTGGTTGTAGTCCGTGCGAGA	22	Yes	mature-mt_tRNA-Glu-TTC	8	2				3	1	9	25											1		1	1	3			1				1			3	1	2					2		1
235	254	t00078175	ATTAAGAGAACCAACACCTCTTTACAGTG	29	Yes	mature-mt_tRNA-Lys-TTT		2	1	4		1	4	2	1			3		1				2	1		1			1			1		9	1		1		1								1
236	255	t00078636	GTTAAGATGGCAGAGCCCG	19	Yes	mature-mt_tRNA-Leu-TAA_5_end	48	2		22	61	12	35	627	38				17	52	6	13	2		8	4	8	2	25	9		1	30	3	13	2	5	7	48	24	145	1		1	4		3	4	1
237	256	t00079198	TGGTCGTGGTTGTAGTCCG	19	Yes	mature-mt_tRNA-Glu-TTC	361	2		11	1	20	6	59	1300	5		14	13	6	1	7	15	3	5	5	12	2	86	9		1	12	1	4	2	9	9	1	6	42	15	1	3	3	28	4		3
238	257	t00079693	ACTTACACTTAGGAGATTTCAACTTAACTT	30	Yes	mature-mt_tRNA-Val-TAC		2			1		1	3	3											1		1								1
239	258	t00079892	GCTAACTCATGCCCCCATGT	20	Yes	mature-mt_tRNA-Ser-GCT	1	2		23		4		4	2																										2					1	1
240	259	t00079937	GTTCTTGTAGTTGAAATACA	20	Yes	mature-mt_tRNA-Glu-TTC_5_end	3	2		6	6	2	11	75	1	2		1	1	6	7				1	2	5		1				2	2	2		3	3	20	1	5	1					1		1
241	260	t00079946	GGTCGTGGTTGTAGTCCGTGCGAGAAT	27	Yes	mature-mt_tRNA-Glu-TTC	3	2				1	6	20	5		1	2					2			2	2			1	3	1		2		2		1	1	1	1	3					1	2
242	261	t00080519	ATAACAGCTATCCATTGGTCTTAG	24	Yes	mature-mt_tRNA-Leu-TAG	24	2				3	1	1	19	3		6		2								3		1			1			1		2		1	3	5	1			1
243	262	t00080818	CTGCTAACTCATGCCCCCA	19	Yes	mature-mt_tRNA-Ser-GCT	13	2		1				3	3				1			1	1		5	1			2				1				1		1		7					1
244	263	t00081128	TTGTGAATCTGACAACAGAGGCTTACGACC	30	Yes	mature-mt_tRNA-His-GTG	18	2		1	3	1	12	3	16	2		2	4		1					1	1	2		6			2			1	1	2	1		5	2	1		1	1		2
246	265	t00083126	ACTTAACTTGACCGCTCTG	19	Yes	mature-mt_tRNA-Val-TAC	121	2		16	5	21	3	255	234	5			8	17	1	4	26		28	5	9	1	73	13		5	22	4	11	6	18	2	5	5	102	4			1	4	6	3	26
247	266	t00083197	GAGCCCGGTAATCGCATAAAACT	23	Yes	mature-mt_tRNA-Leu-TAA	1	2						3			1			1																				1	1						1
248	267	t00083265	TATCATTGGTCGTGGTTGTA	20	Yes	mature-mt_tRNA-Glu-TTC	92	2		9		14	3	18	722	2		10		4	1	2	14			1	2		39	11			3		2		2	8	1	1	31	5	1			4	3		1
249	268	t00083821	TGGGTTTAAGTCCCATTGGTCTAG	24	Yes	mature-mt_tRNA-Asn-GTT_3_end	1	2		5				10	1	2		1					1			1							1				1	1		2		1					2	2	2
250	269	t00084450	GTCGTGGTTGTAGTCCGTGCGA	22	Yes	mature-mt_tRNA-Glu-TTC	51	2		6	5	16	1		34		1	2	2				1					2	5	2			13		16		1	1	1	7	3	4	7	1		1		2	4
251	270	t00086158	GAAAAAGTCATGGAGGCCATGGG	23	Yes	mature-mt_tRNA-Ser-TGA_5_end	10	2		27	40	30	30	117	34	5	18	3	1	23	37	2	5	31	3	11	31		10	18	10		9	9	4	7	6	18	28	14	20	39		7	23	8	33	15	5
252	271	t00086795	GATGGTTTTTCATATCATTGGTCGTGGTTG	30	Yes	mature-mt_tRNA-Glu-TTC	11	2		1		1	1		4		1	1			3	1		1										2		1				2		1				2
253	272	t00088243	CCCTTCCCGTACTACCA	17	Yes	mature-mt_tRNA-Met-CAT_CCA_end	2	2			4		1	6	2					2		2			5		2		2				1		3	1	1		4		2	1	1						2
254	273	t00088868	CAAGAACTGCTAACTCATGCCCCCATGTCT	30	Yes	mature-mt_tRNA-Ser-GCT		2		1															1	4									3
255	275	t00090749	TTGGGTGCTAATGGTGGAGTTA	22	Yes	mature-mt_tRNA-Pro-TGG	58	2		1		9		5	38					7			1			1		3		4			2		1			2	1		9	3			1	1	3	1
256	277	t00092004	TTGGGTGCTAATGGTGGAGTT	21	Yes	mature-mt_tRNA-Pro-TGG	7	2		2	1	2		9	32					1						1	1		3				1		1		1				6						1
257	278	t00093888	TCATTGGTCGTGGTTGTAGTCCGTGC	26	Yes	mature-mt_tRNA-Glu-TTC	9	2		2	1	5	23	11	16	10		4			1	1	1	1		2		1	1	2	3		1	2		1		1		9	3	2					1
258	279	t00094299	GAACTGCTAACTCATGCCCCCATGTCTAAC	30	Yes	mature-mt_tRNA-Ser-GCT	1	2					2													2		1					1		1											2	1
259	280	t00096683	CAAGAACTGCTAACTCATGCCCC	23	Yes	mature-mt_tRNA-Ser-GCT		1		3	1	1			5			1		1					2	1			1								1				4						1
261	282	t00099245	TAGATTGAAGCCAGTTGATTAG	22	Yes	mature-mt_tRNA-Asn-GTT_5_end	4	1		1	1	1	4	5	5		1		9	2			1	1			1		1				2		1				2	1	8	1			1		3	1	2
262	283	t00100058	AACAGCTATCCATTGGTCTTAG	22	Yes	mature-mt_tRNA-Leu-TAG	40	1		1	6	7	1	4	59			3		1			2		2	1		4	4	4			1	1				1		2	4	6		1	1		1	1
263	284	t00100237	CAGCTATCCATTGGTCTTAGGC	22	Yes	mature-mt_tRNA-Leu-TAG		1		1					3	1										1															1
264	286	t00101727	ACAGCTATCCATTGGTCTTAGGCC	24	Yes	mature-mt_tRNA-Leu-TAG		1			1				2			2										1			1					1
266	288	t00103024	GCTAAATAAGCTATCGGGCCCA	22	Yes	mature-mt_tRNA-Met-CAT	3	1		1		3	3		1										2	1			1		1				1							1
267	289	t00103111	TAGATTGAAGCCAGTTGA	18	Yes	mature-mt_tRNA-Asn-GTT_5_end	1	1		1	1			10	6	1		2	7	5		4		1	3		4		4										1		5							1
268	290	t00103613	TCATTGGTCGTGGTTGTAGT	20	Yes	mature-mt_tRNA-Glu-TTC	54	1		2	1	5	3	21	148	3		5		1			1				2	1	7	3			2	1	1		1	1	3	4	15		1			5	2		3
269	291	t00105499	GAAACCAGCTTTGGGGGGTTC	21	Yes	mature-mt_tRNA-Ser-TGA		1							3					3				1									1					1
271	293	t00108014	TTGGTCGTGGTTGTAGT	17	Yes	mature-mt_tRNA-Glu-TTC	950	1	1	6	4	18		55	1455	11		17	5	5	4	26	6	1	2	2	9	2	107	11		4	7		3	5	17	1	2	1	127	4	4	1		38	4		3
272	294	t00108250	GAGTGAAGCATTGGACTGTAAATCTA	26	Yes	mature-mt_tRNA-Tyr-GTA	23	1		1			2	3	63	2		11	1	4										2							2	3	2	1	2	7			1		2
273	296	t00112940	CAGAGTGTAGCTTAACACAAAGCA	24	Yes	mature-mt_tRNA-Val-TAC_5_end		1		2	2	1	8	1	1			1	1	1	2			1
275	298	t00113183	TAAAGATTAAGAGAACCAACACC	23	Yes	mature-mt_tRNA-Lys-TTT		1		2	1		1	1		1																							1
276	299	t00115057	GTTAAGATGGCAGAGCCCGGTAATCGCA	28	Yes	mature-mt_tRNA-Leu-TAA_5_end	14	1		18	36	9	47	150	3		1	2	3	5	1	1		3		3	1	3	2	4			1	1	1	5			6	5	7	4					2	4
277	300	t00115278	TATCATTGGTCGTGGTTGTAG	21	Yes	mature-mt_tRNA-Glu-TTC	198	1	1	17	3	26	9	13	424	10		13	4	9		1	12	2	1	2	4	7	35	9	2	1	4		1	2	6	3	1	4	69	9	6		1	16	3	1	10
278	301	t00116646	GAGAAAGCTCACAAGAACTG	20	Yes	mature-mt_tRNA-Ser-GCT_5_end	11	1	1	19	10	9	8	72	55	1		2	5	7	4	2	2	1	2	3	6		9	3	1	1	6		1	3	4	1	8		78	1			2	2	5
279	302	t00118561	GGACTGTAAATCTAAAGACAGGGGTTAGGC	30	Yes	mature-mt_tRNA-Tyr-GTA		1		1		1	1		1			2				1		1		2				1	1				5					2					1
280	303	t00119414	ATTGTGAATCTGACAACA	18	Yes	mature-mt_tRNA-His-GTG	1180	1		12	13	19		28	3834	9		15	6	8	5	22	12	1	1	1	16		115	10	1	6	12	1		1	16	7	5	4	82	8				9	1		3
282	305	t00121147	ATCCATTGGTCTTAGGCCCC	20	Yes	mature-mt_tRNA-Leu-TAG	7	1				3		6	24										1	1	1		4	2								2			7
283	306	t00121734	AACTTAACTTGACCGCTCT	19	Yes	mature-mt_tRNA-Val-TAC	14	1		4	1	6		21	124			1			1	1	3			3			3	3		1	4					2			3			1
284	308	t00125439	AGGGGTTAGGCCTCTTTTTACC	22	Yes	mature-mt_tRNA-Tyr-GTA_3_end	13	1			1	1	1	2	4		1		2	4			2						1				1		1		3	1	2	2	2				3	2
285	309	t00127154	GGCTCACATCACCCCATAAAC	21	Yes	mature-mt_tRNA-Phe-GAA	2	1						2	2										1		1														2		1
286	310	t00129282	GATTGTGAATCTGACAACAGAGGCTTAC	28	Yes	mature-mt_tRNA-His-GTG	1	1		1	1	3			27	2		1									3	1	1							2						5
287	311	t00133990	GAGTGAAGCATTGGACTGTAA	21	Yes	mature-mt_tRNA-Tyr-GTA	429	1	4	180	70	52	9	61	360	13	13	79	4	419	33	49	123	24	3	16	145	4	170	21	27	18	22	4	3	51	26	54	25	24	540	65	21	24	15	37	52	5	56
288	312	t00134967	CACTGAAAATGTTTAGACGGGCT	23	Yes	mature-mt_tRNA-Phe-GAA	12	1		2		7	10	224	21				2		1				3	2		1		1		1	3					1		3	11	8	2	1	1	2	1		1
292	316	t00140773	CACTGTAAAGCTAACTTAGCA	21	Yes	mature-mt_tRNA-Lys-TTT_5_end	28	1	4	55	214	30	48	213	36	19	4	13	31	8	8	14	4	36		14	45	9	21	56	8	6	89	2		4	7	27	71	14	18	35	3	15	33	5	22	12	44
294	318	t00142232	TGTTTAGACGGGCTCACA	18	Yes	mature-mt_tRNA-Phe-GAA	1	1		1			1	1	9			2			1		2				9		6				1							1								1	2
295	319	t00142828	AGAAATATGTCTGATAAAAG	20	Yes	mature-mt_tRNA-Ile-GAT_5_end	3	1		1	1			8	1				1	1		2																			1			1				1
296	320	t00143804	CACAAGAACTGCTAACTCATGCCC	24	Yes	mature-mt_tRNA-Ser-GCT		1		1			1	1																											3	3					1
297	321	t00144236	TCGTGGTTGTAGTCCGTGCGAG	22	Yes	mature-mt_tRNA-Glu-TTC	6	1			1	5	4	1	14				3						1	1	1		4				4					2		1	3	5	1				1	2
298	322	t00145407	GATAACAGCTATCCATTGGTCT	22	Yes	mature-mt_tRNA-Leu-TAG	25	1				1		1	13			4					3																1		1	2	1
299	323	t00145994	AGTGAAGCATTGGACTGTA	19	Yes	mature-mt_tRNA-Tyr-GTA	286	1		114	7	14	6	82	1645	18	1	28	5	98	2	70	87	3	2	5	260		176	9	2	3	10		2	6	11	19	13	5	77	14	11	3	2	7	19	4	4
300	324	t00146069	TGAATCTGACAACAGAGGCTTACGA	25	Yes	mature-mt_tRNA-His-GTG		1		8			3					1	9					1	1						2				1								1		1
302	326	t00148513	CAACTTAACTTGACCGCTC	19	Yes	mature-mt_tRNA-Val-TAC	14	1		2		8		12	95							1	1	1					2			1	2				1				7		2	1		3			1
303	327	t00149710	ATTGGACTGTAAATCTAAAGACA	23	Yes	mature-mt_tRNA-Tyr-GTA		1		1				1	3	1				1	2				1				1	1									1			2							1
304	328	t00152917	GGTAAAATGGCTGAGTGAAGC	21	Yes	mature-mt_tRNA-Tyr-GTA_5_end	5	1	1	14	3	3	5	114	7			1	5	9	7	6		5	2		7		6	5			4		1	1		4	17	4	5	2			1	2	2	2
305	329	t00153930	TCCTTCCTTTTTTGCCA	17	Yes	mature-mt_tRNA-Ser-TGA_CCA_end		1					1		2							1							2	1															1				1
306	330	t00154992	CATGCCCCCATGTCTAACAACATGGC	26	Yes	mature-mt_tRNA-Ser-GCT		1		2	3	4	54	5	1				3	2	1			1	1		1	3	3	2	2		5			3			2	3		2		1	1	1	2	2	1
307	331	t00156096	ATCATTGGTCGTGGTTGTAGTCC	23	Yes	mature-mt_tRNA-Glu-TTC	129	1		17	4	38	4	27	300	17		39	2	7	3	1	15	5	2	9	2	5	23	5	2		9	1	6	2	4	6	1	7	49	10	4	1		8		2	2
308	332	t00156549	GGAGATTTCAACTTAACTTGACCGCT	26	Yes	mature-mt_tRNA-Val-TAC	88	1		15	13	62	101	109	277	3	3	10	7	8	12	1	1	8	3	6	5	13	2	15	1	2	7	12	3	65	17	7	9	84	45	27	4		5	9	10	6
309	334	t00156893	GTTTATGTAGCTTACCTCCTCA	22	Yes	mature-mt_tRNA-Phe-GAA_5_end	25	1	1	37	10	1	5	21	12	1			4	7	3	2	3	3	6	8		1	5	1		1	1	3	1	1		3	8	3	12	7			2		5	1
310	335	t00157448	GGTTGTAGTCCGTGCGAG	18	Yes	mature-mt_tRNA-Glu-TTC	49	1					1	2	42														4	1			1				2				1							1
312	337	t00159148	TGGTTGTAGTCCGTGCGA	18	Yes	mature-mt_tRNA-Glu-TTC	28	1			1			2	120							3	1			1			8				4					2			1	1					1
313	338	t00161955	TAACAGCTATCCATTGGTCTTAGG	24	Yes	mature-mt_tRNA-Leu-TAG		1		1	3			2												1		1														1
315	340	t00163141	AGTAAGGTCAGCTAAATAAGCTATCGGG	28	Yes	mature-mt_tRNA-Met-CAT_5_end		1		16	1	1	15	25				1	2	1				1				1			1		3	2		2			1
316	341	t00163437	TAGGATGGGGTGTGATAG	18	Yes	mature-mt_tRNA-Gln-TTG_5_end	2	1			2	1	1	4	33	2		1	2			2	2	1			7		6				4		1											1	1
317	342	t00164485	CAGAGTGGGGTTTTGCAGTCC	21	Yes	mature-mt_tRNA-Ala-TGC	5	1						2	18															1									1	1
318	343	t00165643	GCTCCGAGGTGATTTTCATA	20	Yes	mature-mt_tRNA-Cys-GCA	26	1			2	2	4	59	16					2	27						11		2	2		2	4		1	1		1	22	16	8	1		1		4
319	344	t00165665	GACGGGCTCACATCACCCC	19	Yes	mature-mt_tRNA-Phe-GAA	9	1		1				1	6										1								1							1			1
320	345	t00165902	CTTTGGGTGCTAATGGTGGAGTT	23	Yes	mature-mt_tRNA-Pro-TGG		1		1	1	2	1	2	3					1							1						2								2	1
322	347	t00169900	ACGATGGTTTTTCATATCATTGGTCGTGGT	30	Yes	mature-mt_tRNA-Glu-TTC	7	1							4						4					3		1										1		2
324	350	t00171158	GTGAAGCATTGGACTGT	17	Yes	mature-mt_tRNA-Tyr-GTA	51	1		4		1		24	320				1	4		17	12		1	2	24		23			1	2			1		2	2		2	1				4	4		3
326	352	t00173501	TTACACTTAGGAGATTTCAAC	21	Yes	mature-mt_tRNA-Val-TAC		1			1		1	4	2	1																	1
328	355	t00178544	AAGAACTGCTAACTCATGCCCCCATG	26	Yes	mature-mt_tRNA-Ser-GCT		1		1			21	1	1	1									1	1																			1		1
329	356	t00178935	ACATGGCTTTCTCACCA	17	Yes	mature-mt_tRNA-Ser-GCT_CCA_end	42	1		2					16					1	1						2								1				1		8
331	358	t00181065	AACTCATGCCCCCATGTCT	19	Yes	mature-mt_tRNA-Ser-GCT	1	1							15														1				1
332	359	t00182286	CTGAAAATGTTTAGACGGGCT	21	Yes	mature-mt_tRNA-Phe-GAA	3	1		2		1	1	9	8				1																												1
333	361	t00182769	GTTTATGTAGCTTACCTCC	19	Yes	mature-mt_tRNA-Phe-GAA_5_end	80	1	4	75	44	58	10	1070	158				7	39	5	9	13	6	1	15	52	4	19	14		8	8	2		14	10	20	35	3	372	20	1	2	11	8	13	1	7
334	362	t00184754	ACTTTTAAAGGATAACAGCTATCCATTGGT	30	Yes	mature-mt_tRNA-Leu-TAG_5_end		1			2		3	2	1					1						2	1			1						1									1
335	363	t00186089	AGAACTGCTAACTCATGCCCCCATGTC	27	Yes	mature-mt_tRNA-Ser-GCT		1		1		1	2	1	3																		1
336	364	t00186824	ACACTGAAAATGTTTAGACGGGC	23	Yes	mature-mt_tRNA-Phe-GAA		1		4	2		1	8					1	1								1		1									1						1
337	365	t00188178	TAGGATGGGGTGTGATAGGTGG	22	Yes	mature-mt_tRNA-Gln-TTG_5_end	3	1		2	10		15	4	33	3			3		1	1	1		1		1	1	9	1	1		3		1			1				1		1	3				1
338	367	t00190390	TGGTTGTAGTCCGTGCG	17	Yes	mature-mt_tRNA-Glu-TTC	29	1				1		2	144							5			1			1	5				3												1
340	369	t00191002	GGAGATTTCAACTTAACT	18	Yes	mature-mt_tRNA-Val-TAC	6	1						2	2									1																	2		1
341	371	t00191981	AATGGTGGAGTTAAAGAC	18	Yes	mature-mt_tRNA-Pro-TGG	7	1		2		3	1	9	37			1		2						1			1	1			1			1	1	1			16						1
342	372	t00192396	GATTGTGAATCTGACAACAGAGGCT	25	Yes	mature-mt_tRNA-His-GTG	13	1		5	2	2	2	9	98	22		32					1	1		3	1	2	5	3							2	1			1	10	1			1	1		1
344	374	t00194038	TTGTGAATCTGACAACAGAGGCT	23	Yes	mature-mt_tRNA-His-GTG	73	1		14	87	19	10	62	116	4		22	8	4	1				4	4		1	6	9	2		4			3	2	5	2		13	19			7	4	5		3
347	377	t00194962	TTGTGAATCTGACAACAGAGG	21	Yes	mature-mt_tRNA-His-GTG	9	1		21	96	38	4	42	18	1		7	1	2			1			2	4	1	4	14		2	5	1			3	3	2	4	5	12	1	2	4	5	1	1	6
348	378	t00195425	GTTAAAGATTAAGAGAACCAACACC	25	Yes	mature-mt_tRNA-Lys-TTT		1		1		3		6	2					5						2													1		2	2
349	379	t00196663	AGAAAGCTCACAAGAACTGCT	21	Yes	mature-mt_tRNA-Ser-GCT		1					1	19					3	8			1		2				1	1					3	4	1	1	2		3						1
350	380	t00196836	TTCAAACCTGCCGGGGCTTC	20	Yes	mature-mt_tRNA-Cys-GCA		1		3				43	5					1							2		1				1					1		1	7						1
351	381	t00196864	GAACTGCTAACTCATGCCCCCATGTC	26	Yes	mature-mt_tRNA-Ser-GCT	1	1		1		1	2												1					1						1			1		2
352	382	t00197057	TTTCAACTTAACTTGACC	18	Yes	mature-mt_tRNA-Val-TAC	5	1					2	19	29				5	1		10	24		7		2	1	31				8		17			2	1	2	6	1					1
354	384	t00198105	CTGAGTGAAGCATTGGACTGTA	22	Yes	mature-mt_tRNA-Tyr-GTA	198	1	2	54	5	16	14	31	481	21	1	59	6	176	1	13	72	5	4	6	48	4	49	15	27	6	7	1	3	2	8	43	7	1	41	16	4	7	9	15	26	7	5
355	385	t00198565	TGGTTTTTCATATCATTGGTCGT	23	Yes	mature-mt_tRNA-Glu-TTC	5	1		1		1			4			2		1		1						1												1	1	2				1	1
356	386	t00198812	TAGATTGAAGCCAGTTGATTA	21	Yes	mature-mt_tRNA-Asn-GTT_5_end		1				1	1						1				1				1	1		2			1		1						1
357	387	t00200357	AGTAAGGTCAGCTAAATA	18	Yes	mature-mt_tRNA-Met-CAT_5_end	18	1		5	14	6	2	34	18	2		2	2		1	1			6				4	3			2	1	4		3	3	12	1	5	1		1	1	1	1
358	388	t00202670	GCTAACTCATGCCCCCATGTCTA	23	Yes	mature-mt_tRNA-Ser-GCT		1		3		2		1	2							1								1			2		4					1		2	1
359	389	t00204722	GTGCTAATGGTGGAGTTAAAGACTTTTTCT	30	Yes	mature-mt_tRNA-Pro-TGG		1		1	1		6	1		1					1					2	1				1							1				1						1
360	390	t00206520	GAGTGAAGCATTGGACTGTAAATCTAAAG	29	Yes	mature-mt_tRNA-Tyr-GTA	2	1		2					9	1	1	3												1				1			1				2						1
361	391	t00206860	CACTGTAAAGCTAACTTAG	19	Yes	mature-mt_tRNA-Lys-TTT_5_end	6	1		16	5	10	1	38	26	5		2	2	1		8	3		1	2	14	1	4	2		1	6				1	5	8		20	3	1		3	1	5		4
362	392	t00207030	CATTGGTCGTGGTTGTAGT	19	Yes	mature-mt_tRNA-Glu-TTC	155	1	1	9	3	9	2	36	415	3		9	4	11		2	7	1	2		3	2	44	3			9	2	2	2	4	2	1	2	35	4	1	1		10	2		4
363	393	t00207495	TTAGGAGATTTCAACTTAACTTGACC	26	Yes	mature-mt_tRNA-Val-TAC	17	1				8	7	7	37	1	1	1	3	1				1		1		2		1			1	2		2	1	1		1		3	2				1	1
364	394	t00208378	CTGAGTGAAGCATTGGACTGT	21	Yes	mature-mt_tRNA-Tyr-GTA	49	1	1	7	1	2	2	21	413	8		17	3	20		9	20				7	4	23	8	2		2				5	9	1	1	3	7	1		1	4	10	1	3
365	395	t00208501	GAGCCCGGTAATCGCATAA	19	Yes	mature-mt_tRNA-Leu-TAA	15	1						2	18					1			1				1		1							1					5						1
367	397	t00210299	CAGAGTGTAGCTTAACA	17	Yes	mature-mt_tRNA-Val-TAC_5_end		1					1	3	1						1	6					1
369	399	t00212088	TTAACTAAGTGTTTGTGGG	19	Yes	mature-mt_tRNA-Asn-GTT	1	1					1	2	1				5								2							1
370	400	t00216656	GCCCCCATGTCTAACAAC	18	Yes	mature-mt_tRNA-Ser-GCT	1	1							1								1				3		2				1						1
371	401	t00216782	GCTAATGGTGGAGTTAAAGACTTTTTCTCT	30	Yes	mature-mt_tRNA-Pro-TGG		1		5		1	16	18			1		1	2						5	6		1		4					2		3			1			1			1
375	405	t00218714	CATTGGTCGTGGTTGTAGTCCGTGCGAG	28	Yes	mature-mt_tRNA-Glu-TTC	3	1		1			9	14	21	2		3		7				2	5	1	2	4		2	2		6	1	1	2				2	1	2	3			2	1	8	3
380	411	t00224214	ATGTTTAGACGGGCTCACA	19	Yes	mature-mt_tRNA-Phe-GAA		1		3	2			4	5			2				2	1				4	1	4				3	1	4						1			1	1			2	1
381	412	t00224217	TATCATTGGTCGTGGTTGTAGTCC	24	Yes	mature-mt_tRNA-Glu-TTC	341	1		37	1	84	10	43	345	36	2	99		16	1	2	16	4	3	14	1	11	19	26	3	1	1	2	7	20	8	26	7	8	113	31	3	4	1	18	5	2	5
384	415	t00225460	GGTTTTTCATATCATTGGTCGTGGTTGTA	29	Yes	mature-mt_tRNA-Glu-TTC	4	1		7	1	3	1	2	24	1							2					1	3	4			6		2	3	1	1	1	1			2			1	1	2
385	417	t00227798	TGTTTAGACGGGCTCAC	17	Yes	mature-mt_tRNA-Phe-GAA		1		5	7		4	18	19			8	1			28	8		14	4	237	2	50	1		4	22	5	9			4			2	1		2	7		3		2
387	419	t00230480	GGTCGTGGTTGTAGTCCGTGCGA	23	Yes	mature-mt_tRNA-Glu-TTC	135	1		2	2	12	2	9	63	5		2		1				1	1	2		2	1	4	1		3		1	2	1	4		4	5	17	1	2	1	4	8
389	421	t00231129	TTTAACCAAAACATCAGATTGTG	23	Yes	mature-mt_tRNA-His-GTG		1		2	1		7	2	2	4		2		1			3			1		2			1					3						1		1
390	422	t00231254	TTTCAACTTAACTTGACCGC	20	Yes	mature-mt_tRNA-Val-TAC	1	1			2				2					1			1				1								2						2
392	425	t00236563	CATATCATTGGTCGTGG	17	Yes	mature-mt_tRNA-Glu-TTC	8	1						1	7	1					1	1					2		1						1		1
393	427	t00237301	TGGTTTTTCATATCATTGGTCG	22	Yes	mature-mt_tRNA-Glu-TTC	29	1		2		2		3	39	3		6	1	1	1			2		2		1	5				1			1	2	1		3	4	3					1	1
394	428	t00237553	AGTAAGGTCAGCTAAATAA	19	Yes	mature-mt_tRNA-Met-CAT_5_end	9	1		1	3			10	11			1		1		2					1		1					1			1	2	4	1									1
395	429	t00238014	GTGAAGCATTGGACTGTAAATC	22	Yes	mature-mt_tRNA-Tyr-GTA	8	1		1				2	28	1		2	1	3									7						1			3
398	432	t00240176	TTCAACTTAACTTGACCGCTCTG	23	Yes	mature-mt_tRNA-Val-TAC	28	1		6	4	1	8	30	5	2		5	4	1			6		5	4			7	7		1	1	5	4	2				2	2	3	1		1	2	3		5
399	433	t00240248	CAACTTACACTTAGGAGATTTCAACTTAAC	30	Yes	mature-mt_tRNA-Val-TAC	1	1									1																						1							1
400	434	t00240389	ATATCATTGGTCGTGGTTGTAGTCCGTGC	29	Yes	mature-mt_tRNA-Glu-TTC	15	1		2		4	4	2	43	6	2	5				1		1	1			1	3				1		1	6	3				2	2	1					1
402	437	t00243639	TACCTCCTCAAAGCAATACACT	22	Yes	mature-mt_tRNA-Phe-GAA	2	1		2				1	3												1				1									1		1					1
404	439	t00245943	TGGTTGTAGTCCGTGCGAGA	20	Yes	mature-mt_tRNA-Glu-TTC	12	1		1		1		1	129			1	1	2		2	2	1	3	2	1	1	2	2						1				1	1	2					1
409	444	t00249077	CATTGGTCGTGGTTGTAGTCCGTGCGA	27	Yes	mature-mt_tRNA-Glu-TTC	2	1				1	3	4	4	1									1	1	1						1							1		1
410	445	t00249919	ATTGTGAATCTGACAACAGAGGCTTA	26	Yes	mature-mt_tRNA-His-GTG	3	1		1	4	2	2		40	2		12		1				2				1		1			3			1						2			1				1
411	446	t00253895	CGTGGTTGTAGTCCGTGCGAGAA	23	Yes	mature-mt_tRNA-Glu-TTC	5	1					1	2	3					2						1																2
412	447	t00254752	CATTGGTCGTGGTTGTAGTCCGT	23	Yes	mature-mt_tRNA-Glu-TTC	10	1		3	3	5	2	8	21	4		5		2			1			1		2	3	4	1		2			2	1	1			2	6	1	2				1	1
415	451	t00258605	AGTCATGGAGGCCATGGGGTTGG	23	Yes	mature-mt_tRNA-Ser-TGA		1					1		4	2																	1
416	452	t00259637	ACCAACACCTCTTTACAGTGA	21	Yes	mature-mt_tRNA-Lys-TTT_3_end		1			1			3											2	1														1
417	454	t00261298	ATTGTGAATCTGACAACAGAGGCTTACG	28	Yes	mature-mt_tRNA-His-GTG	14	1		2				2	120	10		9	2	2				1			1	3	6	5	2		1			2	1	4			1	2
418	455	t00261463	ATCATTGGTCGTGGTTGTAGTCCGTGCGA	29	Yes	mature-mt_tRNA-Glu-TTC	1	1		1	1	2			5			2										2	1				2		5														1
422	459	t00264596	ATATCATTGGTCGTGGTTGTAGT	23	Yes	mature-mt_tRNA-Glu-TTC	65	1		9	2	23	4	18	419	23	1	67	1	8	3		2			4	1	2	7	5	1	1	3		1	5		7		2	60	9	2			10	2		1
423	460	t00265079	TGAGTGAAGCATTGGACTGTAA	22	Yes	mature-mt_tRNA-Tyr-GTA	144	1	4	49	26	27	5	13	70	6	3	41	1	174	5	4	24	6	1	5	33	2	15	7	13	5	1			31	2	14	7		221	107	12	17	12	7	11	1	13
424	462	t00267399	CTGATTTGCGTTCAGTTGATGCAGAGTGGG	30	Yes	mature-mt_tRNA-Ala-TGC		1					1
425	463	t00273273	ATCATTGGTCGTGGTTGTA	19	Yes	mature-mt_tRNA-Glu-TTC	48	1	1	4	3	10	2	12	360	1			1	2		4	1		1	2	4	2	17	4		1	13		11	1	1	3	1	2	6	3	1			1
426	464	t00273777	GGATAACAGCTATCCATTGGTCTTAG	26	Yes	mature-mt_tRNA-Leu-TAG	12	1			1			3	4	3		1																		1						10						5
427	465	t00274075	GAACTGCTAACTCATGCCCC	20	Yes	mature-mt_tRNA-Ser-GCT	9	1		1	1	1		7	7				5	1		2	3		6	1							2			1					10					1	1
428	466	t00274952	GGAGATTTCAACTTAACTTGACCGCTCT	28	Yes	mature-mt_tRNA-Val-TAC	25	1		6	1	28	9	127	235	1	1	4	2	1	2				1		4	6	4	7				1		25	6	3	2	4	39	6	4		2	3		1
430	468	t00276929	GTTAAAGATTAAGAGAACCAACACCTCTTT	30	Yes	mature-mt_tRNA-Lys-TTT		1		1			1	1												1										1				1								1
431	469	t00277159	ACTCATGCCCCCATGTCTAACAACATGGCT	30	Yes	mature-mt_tRNA-Ser-GCT		1		1	2		15						7					1		3							1		2				1	1					1			1
434	473	t00283264	AGCTCACAAGAACTGCTAACT	21	Yes	mature-mt_tRNA-Ser-GCT	5	1						2																							2		6	2
435	474	t00284645	GTTAACTAAGTGTTTGTGGGTT	22	Yes	mature-mt_tRNA-Asn-GTT	5	1		7		13	8		52	1	1	1	2	2								1	4	1			3					5			2					1
436	475	t00285814	CGATGGTTTTTCATATCATTGGTCGTGGTT	30	Yes	mature-mt_tRNA-Glu-TTC		1				1	1	1	5			1													1											1
440	479	t00287045	GTTAAGATGGCAGAGCCCGGTAATCG	26	Yes	mature-mt_tRNA-Leu-TAA_5_end	14	1		30	26	9	70	176	10	9		6		30		1		4	1	15		5	2	14	1		1		4	25	2	7	8	11	30	10	1		1		5	3
441	480	t00287942	TAGGATGGGGTGTGATAGGTGGC	23	Yes	mature-mt_tRNA-Gln-TTG_5_end	5	1		11	3	6	14	28	32	5		4		2	2		1	2		6		3	6	5	3		1	2	4			3			1	9	1		1		7
442	481	t00289270	GGAGATTTCAACTTAACTTGACCGCTC	27	Yes	mature-mt_tRNA-Val-TAC	31	1		7	2	32	21	83	144	1	1	1	10	13				4		2	3	9		2	2			4	1	26	9	9	2	2	31	5	2	1	5	3		5
444	483	t00289993	TCATTGGTCGTGGTTGTA	18	Yes	mature-mt_tRNA-Glu-TTC	118	1		4	1	8	1	10	205	1			1	1	2	1					3	2	25	1			1	1	1			1			6	1	1			2	1		1
445	484	t00290207	GATGCAGAGTGGGGTTTTGCAGTCCT	26	Yes	mature-mt_tRNA-Ala-TGC	1	1							1	1					1												3			1				1
446	485	t00290873	GGTTTTTCATATCATTGGTCGTGGTTGT	28	Yes	mature-mt_tRNA-Glu-TTC		1		5	1		1	1	6									1									1		1							2	1				1
447	486	t00294836	ATTGTGAATCTGACAACAGA	20	Yes	mature-mt_tRNA-His-GTG	24	1		8	17	6	1	25	222	1			1	3		4	5						3	9		6				1	5		2	1	7	2		1		1	3
449	488	t00300069	AAATGTTTAGACGGGCTCACA	21	Yes	mature-mt_tRNA-Phe-GAA		1				2		1	6			3					3			1	1		3				1					1						1
450	489	t00300615	GATTGTGAATCTGACAACAGAGGC	24	Yes	mature-mt_tRNA-His-GTG	14	1		4	2	1		8	52	8		14				1		1					1	1			1				1	3			1	7							2
451	490	t00302069	AAGATTAAGAGAACCAACACC	21	Yes	mature-mt_tRNA-Lys-TTT	8	1		8	2	2		21	27	1		1	2	4	1		2			1	2		1	1							1	2			26	2
453	492	t00303895	TTCCTCTTCTTAACACC	17	Yes	mature-mt_tRNA-Leu-TAA		1						22											5			1							1				1									1
456	495	t00307287	ATCATTGGTCGTGGTTGT	18	Yes	mature-mt_tRNA-Glu-TTC	4	1		1		3		17	82	2		3	2	1			2		1		6		5				8		2		1	1				1
459	499	t00312345	CCTTTTTCCAAGGACACCA	19	Yes	mature-mt_tRNA-Thr-TGT_CCA_end	11	1			16		3	59	10	1			1	20	6	4		2	1		17		8	4		2	35	3			20	2	21	16	53			1	1	15	3	4	5
460	500	t00315053	CACTGTAAAGCTAACTTAGCATTAACC	27	Yes	mature-mt_tRNA-Lys-TTT_5_end	2	1		23	21	21	101	42	12	59		12	16	5		1		12		8	10	4		10	5		7	2		32		7	7	3	10	32	1	5	16	1	11	8
461	501	t00315436	TAAAATGGCTGAGTGAAGCATTGGACTGT	29	Yes	mature-mt_tRNA-Tyr-GTA	1	1	1	13			40	7	8	6	1	73		84		1	4	18		2	32	3	8	1	78	4	2	3	1	14	2	19	7	1	3	2	5	3	6	8	10	25	6
462	502	t00316000	TTTAGACGGGCTCACATCACCCCATAAAC	29	Yes	mature-mt_tRNA-Phe-GAA		1	1	2		1	3	5				1			2						2			2			1			1		1				1	1					6
463	503	t00316924	ACTGAAAATGTTTAGACGGGC	21	Yes	mature-mt_tRNA-Phe-GAA		1		1	3	3		12	2							1				2		1							1										2
464	504	t00317392	TACCTCCTCAAAGCAATAC	19	Yes	mature-mt_tRNA-Phe-GAA	1	1			2			2	4				1			2							3			1	1												1	1
468	509	t00323890	CTCATGCCCCCATGTCTAACAACATGGCT	29	Yes	mature-mt_tRNA-Ser-GCT		1		1			22		1				31					3									1	1		2											1
469	510	t00324495	GTGAATCTGACAACAGAGGCTTACG	25	Yes	mature-mt_tRNA-His-GTG		1						1	2															2			1									1
470	511	t00325696	TTAACTAAGTGTTTGTGGGTTT	22	Yes	mature-mt_tRNA-Asn-GTT	2	1		109	1	2	46	2	1				6							3				3			9		7						1
471	512	t00325848	TTTGGGTGCTAATGGTGGAGT	21	Yes	mature-mt_tRNA-Pro-TGG		1		2				2	3			1					1			1			1		1
472	513	t00326033	GGTCGTGGTTGTAGTCCGTGCGAGAA	26	Yes	mature-mt_tRNA-Glu-TTC	5	1		2	1	2	4	11	13	3				2				2		2		1		3	2				1	1		2	1	3		3			1	1		1
473	514	t00326420	AGTAAGGTCAGCTAAATAAGC	21	Yes	mature-mt_tRNA-Met-CAT_5_end	12	1		12	23	5	1	200	17		1	2	1	2	2			4	1		4	1	3	6			4	1	3		5	5	22		8	1	1		5	1			1
474	515	t00326523	CAAAACATCAGATTGTGAATCTGACAACAG	30	Yes	mature-mt_tRNA-His-GTG		1			2	1	3		3	1	3		5					1			1	2	1									1				2
475	516	t00328746	CTGCTAACTCATGCCCCCATGTCTAACA	28	Yes	mature-mt_tRNA-Ser-GCT	2	1		2															4					1								1			1
476	517	t00329075	CTGCTAACTCATGCCCCCATGTCT	24	Yes	mature-mt_tRNA-Ser-GCT	2	1		4			2	5	2										1											2		1			4						2
477	518	t00330801	AGATTGTGAATCTGACAAC	19	Yes	mature-mt_tRNA-His-GTG	108	1		11	68	12	6	28	1299	5		10	37	5	9	32	11	1			49	2	70	17			11		2	3	4	5	3		2	35	2	6	5	2	1		13
478	519	t00331412	GTCGTGGTTGTAGTCCGTGC	20	Yes	mature-mt_tRNA-Glu-TTC	95	1		8	8	21	2	12	262	2		2	2	2		3	1		5	1	1	1	9	4			12		10		2	5	1	17	2	6	3	2		3	1	4
479	520	t00331506	AAACATCAGATTGTGAATCTGACAACAGAG	30	Yes	mature-mt_tRNA-His-GTG	1	1		3	5	3	2	3	7	1	1	1	1				4			1							2	1	7	2		2				1	4					1	1
480	521	t00333403	GTTAAGATGGCAGAGCCC	18	Yes	mature-mt_tRNA-Leu-TAA_5_end	80	1		28	115	17	1	1107	42				4	58		25	1	2	1	5	23		32	7			15	4	3	1	5	7	47	7	278	2	3	1		1	4
481	522	t00334827	ACTTAGGAGATTTCAACTTAACTTGACCG	29	Yes	mature-mt_tRNA-Val-TAC	8	1				4	11	7	32			1	7			1	2			4		2		3		1	2	1			3	2			2	1	1				1	2
482	524	t00339744	ATGGCTGAGTGAAGCATTGGACTGTA	26	Yes	mature-mt_tRNA-Tyr-GTA	15	1		39	13	16	39	31	69	68	3	109	6	114	5	6	17	26	1	13	43	5	13	8	76	1	5	4	2	55	6	37	6	13	19	16	13	6	13	14	35	31	8
484	526	t00340964	TGGCTGAGTGAAGCATTGGACTGT	24	Yes	mature-mt_tRNA-Tyr-GTA	12	1		21	6	5	13	23	144	30		34	2	29		4	20	5		7	26	2	11	5	17					5	1	26	2		5	10	3	2	3	7	11	10	2
485	527	t00345338	TTCCTTCCTTTTTTGCCA	18	Yes	mature-mt_tRNA-Ser-TGA_CCA_end		1				1			4				1		1	1			3		1		2				1		1						1
486	529	t00348209	CTTTGATAGAGTAAATAATAGGAGC	25	Yes	mature-mt_tRNA-Ile-GAT		1				1	1		2					1				1																	2	1			1			1
487	530	t00348832	GAAAAAGTCATGGAGGCC	18	Yes	mature-mt_tRNA-Ser-TGA_5_end	16	1		10	3	3	2	65	34					2	5	1	2				7		49	7			9			2	5	3	15	1	15		5		1	1		4
488	531	t00349624	ATCATTGGTCGTGGTTGTAGTCCGTGCG	28	Yes	mature-mt_tRNA-Glu-TTC	1	1		1		2	1	2	8	1		2		1			1										7		7					2			1					1
490	533	t00350627	GATTGTGAATCTGACAACAG	20	Yes	mature-mt_tRNA-His-GTG	51	1		11	5	2	1	7	282	3		2	4	10		7	6			2	7		22	7			1				1			1	4	17			1
491	534	t00351495	ATTGGTCGTGGTTGTAGTCCGTGCGAGAA	29	Yes	mature-mt_tRNA-Glu-TTC	67	1		3	1	7	47	21	91	11	3	11		1	3		2	2	6	2	1		2	1	2		4	2		11	2	5	1	2	9	3				2	2	7	1
492	535	t00000133	GGTCGTGGTTGTAGTCC	17	Yes	mature-mt_tRNA-Glu-TTC	1464			7	1	7	1	24	809	1		6	1	4	1	5	3	1			12	1	24	5		2	6			4	6	11	3	2	113	3				6	1
493	536	t00000239	ATTGGTCGTGGTTGTAG	17	Yes	mature-mt_tRNA-Glu-TTC	831		1	5	2	25	5	17	1326	8		9	3	6	4	6	19		2	3	5	3	88	8			11	1		2	15	8	2	3	78	1	1			43	2	1	1
494	540	t00000434	TTGTGAATCTGACAACA	17	Yes	mature-mt_tRNA-His-GTG	406			52	418	74	2	405	258	6		1	6	128	2	66	47	1	1	5	74	2	39	5		2	59	2		5	14	29	42	3	254	27	2	2	38	9	3	1	10
495	541	t00000538	AATTAACTAGTTTTGACA	18	Yes	mature-mt_tRNA-Gly-TCC	322		1	1	1	2		15	116			1			1	1				1	5		1	4							2	4	1	3	148	3					1
496	543	t00000580	GATTGTGAATCTGACAAC	18	Yes	mature-mt_tRNA-His-GTG	302			3	18	2	1	7	417	1		2	14		4	12	1				19	1	19	6		1	7			1	3	2			12	19	2			1	1		4
497	544	t00000600	GGTCGTGGTTGTAGTCCG	18	Yes	mature-mt_tRNA-Glu-TTC	289		1			3		10	254				1	1		4	1		1		4		7	2		1		1			2	4		1	43	1	1			3	1
498	545	t00000633	ATATCATTGGTCGTGGTTGTAG	22	Yes	mature-mt_tRNA-Glu-TTC	272		1	16	5	36	6	16	755	17		47	2	22	2		2	1		8		11	22	7	1	3	4		2	5	7	12	1	7	84	10	4	2		33	3	4	5
499	546	t00000662	CAGATTGTGAATCTGACAACA	21	Yes	mature-mt_tRNA-His-GTG	259		3	95	46	25	15	27	3319	30		193	47	38	8	51	42	2		7	69	12	188	37		8	20	1		13	6	28		2	21	132	4	29	7	11	29	3	14
500	547	t00000766	GAGATTTCAACTTAACTTGACC	22	Yes	mature-mt_tRNA-Val-TAC	218			2	1	18	2	52	123	1			4		3		2			1	1	3	5	6		1	1	1	2	3	6	3	2	5	13	4			1		3	1
501	548	t00000785	TGAGTGAAGCATTGGACTGT	20	Yes	mature-mt_tRNA-Tyr-GTA	213		2	162	13	38	4	523	2157	29		37	8	206		80	119	6	13	20	495	2	178	8	10	7	9		4	23	10	102	8	4	81	18	11	2	7	19	81	3	2
502	550	t00000793	GCAGAGCCCGGTAATCGCATA	21	Yes	mature-mt_tRNA-Leu-TAA	210			4	7	16	2	138	87		3	1	2	10	1					4	9		3	7		1	9	3		3	6	4	14	12	89	9	1	1	3	10	3		8
503	551	t00000861	GATTGTGAATCTGACAA	17	Yes	mature-mt_tRNA-His-GTG	192				5		1	1	55				1		1	2							1	3			1					1								1
504	553	t00000916	ATATCATTGGTCGTGGTTGTAGTCC	25	Yes	mature-mt_tRNA-Glu-TTC	181		1	16		46	8	21	284	50	1	126	2	5	1	1	4	6		11	3	4	9	9	3	1				22	7	12		8	38	32	3		1	7	3	8	3
505	554	t00000922	GATTGTGAATCTGACAACA	19	Yes	mature-mt_tRNA-His-GTG	180			4	4	2		4	597	5		7	4	1	1	4	2			1	2		17			1	2			1	2	4	1		2	9		1	1				3
506	556	t00001018	AGATTGTGAATCTGACAA	18	Yes	mature-mt_tRNA-His-GTG	161			8	14	1		1	531	2		3	8		2	11	6	1	1	1	12	3	15	5			6			1	1	1			1	5	3	1	3			1	19
507	557	t00001059	TGAAGCATTGGACTGTA	17	Yes	mature-mt_tRNA-Tyr-GTA	154		1	23	2	3	2	33	498	7		12	7	91	1	186	70	1		2	279		79	2	1	1	9		3	3	1	5	4		22	4	1	1	1	6	4	1	1
508	558	t00001064	GCATTGGACTGTAAATCT	18	Yes	mature-mt_tRNA-Tyr-GTA	153			4		3		17	595	2		3	1	2		9	11	1	1	3	1	2	51	3			1				4	1	5		21	3	1		1	1	1
509	559	t00001065	CATTGGTCGTGGTTGTAG	18	Yes	mature-mt_tRNA-Glu-TTC	153			2	3	10		13	218	4		6	9	8	1	1	4		3		3	9	36	5			3			1	4	2	3	4	27	1		1		15	3		2
510	560	t00001068	GCATTGGACTGTAAATCTA	19	Yes	mature-mt_tRNA-Tyr-GTA	152		1	3		3		7	209	1		1		2		1	7				1		23	1							1	2	1		18	3	1	1			3
511	562	t00001077	ATTGTGAATCTGACAAC	17	Yes	mature-mt_tRNA-His-GTG	151			2	25	1		26	150	2		2	3	1		11	3				19		15	1		2	3				6	3		1	8	2				4			3
512	564	t00001143	GCATTGGACTGTAAATC	17	Yes	mature-mt_tRNA-Tyr-GTA	140			2		1		12	206	1		5	2	1	1	4	13		1	2	2		15	1		1					2	1	5		13						3
513	565	t00001150	AAGACTTTTTCTCTGAC	17	Yes	mature-mt_tRNA-Pro-TGG	139		1	63	3	21	20	1074	284	14		3	6	9		37	29	1	12	20	140	2	90	14		4	49	2	1	32	8	54	28	9	112	7	1		1	15	113	1	2
514	567	t00001209	TGGGTTTAAGTCCCATTGGTC	21	Yes	mature-mt_tRNA-Asn-GTT	132			2	1		2	5	108			2		7										1					2			1	2	1	3	1	1	1			3
515	572	t00001430	GAGTGGGGTTTTGCAGTC	18	Yes	mature-mt_tRNA-Ala-TGC	107			1				1	115														1								1				2
516	573	t00001434	GCTGAGTGAAGCATTGGACTGT	22	Yes	mature-mt_tRNA-Tyr-GTA	107		1	20	3	10	3	37	961	60		27	3	15		5	17	1	2	10	29	2	24	15	4	3	4		2		5	23	1	3	12	9	1	4	1	5	18	2	1
517	574	t00001446	GTTTATGTAGCTTACCTC	18	Yes	mature-mt_tRNA-Phe-GAA_5_end	106		3	20	10	20	5	428	8					5	2	5				6	20		3	6		2	1			11	4	5	13	1	263	8	2	1	5	5	4		3
518	575	t00001506	AGATTGTGAATCTGACA	17	Yes	mature-mt_tRNA-His-GTG	100			3	3	5	1	2	570	1		3	4	3		25	5			1	35	1	27	1		3	14			2	3		1		4	1			1	1	1		2
519	576	t00001510	GAGCCCGGTAATCGCATA	18	Yes	mature-mt_tRNA-Leu-TAA	100				1			18	77	1			1	1			2				1	1	2				1				2			1	17			1		2
520	577	t00001546	AGTGAAGCATTGGACTGT	18	Yes	mature-mt_tRNA-Tyr-GTA	98		1	3		3		18	1280	5		3	4	11		15	11	1		1	22		70	2			1				1	2		2	5					4	3
521	578	t00001548	AAGCATTGGACTGTAAATCT	20	Yes	mature-mt_tRNA-Tyr-GTA	97		1	6		1		4	377	2		3		3	1	1	4			1			23	4		3	1				2	6	2		15	4				1	1		1
522	580	t00001676	GGGGTTAGGCCTCTTTTTACC	21	Yes	mature-mt_tRNA-Tyr-GTA_3_end	89			3	3	10	2	21	85	1		1	4	11	8	1	4		4	4	9		11	1		1	5	4	1	3	1	3	5	24	18			1	3	12	3		1
523	582	t00001699	GTGGTTGTAGTCCGTGCGA	19	Yes	mature-mt_tRNA-Glu-TTC	87			2	1	1		5	515			3	3			6	1	1		1	3	1	18	4		1	9				1	2		3		11
524	583	t00001730	GTGGTTGTAGTCCGTGCG	18	Yes	mature-mt_tRNA-Glu-TTC	85			1		7	1	9	776	3		3				7	3		2	1	3		18	1		1	8				1	6			2
525	584	t00001777	AAGCATTGGACTGTAAATCTA	21	Yes	mature-mt_tRNA-Tyr-GTA	82			2	1			6	82			4		2			6			2			10	2		2					1	2	1		8	2				1
526	586	t00001815	GTCGTGGTTGTAGTCCG	17	Yes	mature-mt_tRNA-Glu-TTC	80			1		2		3	82	1			3			4	1						4				3							1	3					1
527	587	t00001838	TCATTGGTCGTGGTTGTAGTCCG	23	Yes	mature-mt_tRNA-Glu-TTC	79			5	2	10	7	23	69	14	3	6	4	5	2	1		1	1	2		1	14	7			2		4	3	1	2		7	22	7			1	3	3	1	1
528	589	t00001874	TATCATTGGTCGTGGTTGTAGT	22	Yes	mature-mt_tRNA-Glu-TTC	77			15		38	5	19	396	16		28	5	10			8			5	2	1	24	9			8		6	2	3	7	1		95	11	5	1		10	1	2	21
529	590	t00001913	TCGTGGTTGTAGTCCGTGC	19	Yes	mature-mt_tRNA-Glu-TTC	75			4	1	3	5	9	168				2			3			5		6	1	9	3			2		1		2	3		3	2	4			3	1
530	592	t00001969	AGATTGTGAATCTGACAACA	20	Yes	mature-mt_tRNA-His-GTG	73			20	25	12	2	25	1291	8		11	13	7	1	26	19			5	22	3	50	11	1		16	1		3	6	4	6	2	2	38	1	5	1	1	2		4
531	594	t00002037	GGATAACAGCTATCCATTGGTC	22	Yes	mature-mt_tRNA-Leu-TAG	70				4	3	1	22	6		1		2	9	5		1				5	1		1	1	2	1	3			3		8	12	13	7	1	1		11			3
532	595	t00002040	GGTTGTAGTCCGTGCGA	17	Yes	mature-mt_tRNA-Glu-TTC	70							1	33				1			1							2								1	1			1								1
533	597	t00002086	AATTAACTAGTTTTGACAACA	21	Yes	mature-mt_tRNA-Gly-TCC	67		1	2	4	12	2	54	84			1		10		2	2						1	5							4	1	2	1	150	4	1			2	3
534	598	t00002150	CAGATTGTGAATCTGAC	17	Yes	mature-mt_tRNA-His-GTG	65			5	1		3	38	760			3	17			23	6				20	1	79	6		1	9			1	1			1	6	4				1	1		2
535	599	t00002168	GCAGAGCCCGGTAATCG	17	Yes	mature-mt_tRNA-Leu-TAA	65							8	22																										7
536	600	t00002195	GAGTGAAGCATTGGACTGTAAATCT	25	Yes	mature-mt_tRNA-Tyr-GTA	64			16	2		2	13	247	11		34		5			2	2		2		3	14	7			1			4	1	4	1	1	4	18		1		2	8		2
537	602	t00002243	CTTAGGAGATTTCAACTTAACTTGACCG	28	Yes	mature-mt_tRNA-Val-TAC	62			2	2	17	18	56	150	2	1	12	5	1	1		3			2	1	8	3	10	1	2	2	1	3	14	13	7	3	4	8	2	2			4	1	2	1
538	603	t00002249	AAGCATTGGACTGTAAA	17	Yes	mature-mt_tRNA-Tyr-GTA	62							1	13	1				2		1					3		3	2											1
539	604	t00002262	CAGATTGTGAATCTGACA	18	Yes	mature-mt_tRNA-His-GTG	61			1	1		5		617			1	6	2		11	6				37	1	20	2			4					2	1		7			1		1			1
540	605	t00002311	AAGCATTGGACTGTAAATC	19	Yes	mature-mt_tRNA-Tyr-GTA	60			2				7	254					4			1			1			16	3			2				3	2	2		7					2	1		3
541	606	t00002346	CAACTTACACTTAGGAG	17	Yes	mature-mt_tRNA-Val-TAC	59					1		1	6								1					1	2					1				1				1					1
542	608	t00002377	ATATCATTGGTCGTGGTTGTA	21	Yes	mature-mt_tRNA-Glu-TTC	57		1	6		9		12	443	3		6	3	2			2			2		2	13	6								3			18	3	2
543	609	t00002415	TCGTGGTTGTAGTCCGTGCGA	21	Yes	mature-mt_tRNA-Glu-TTC	56			4	1	3	3	4	45	3		1	4									2	2	6			2		4		1	2	1	1	2	8	1		1	3
544	610	t00002449	TGGTCGTGGTTGTAGTCCGTGCGA	24	Yes	mature-mt_tRNA-Glu-TTC	56			10	2	10	6	10	69	10		21	1	4				1	1	2	1	3	3	9			2		1	3	1	4	1	9	3	22		3	1	1		1	2
545	611	t00002491	GCAGAGCCCGGTAATCGCA	19	Yes	mature-mt_tRNA-Leu-TAA	54					2		12	32						1												2						2		4							1
546	612	t00002582	TGGGTTTAAGTCCCATTGGTCT	22	Yes	mature-mt_tRNA-Asn-GTT	52			2		3	1	9	48			1		7					1		1		4	1						1		1			7	1				2
547	613	t00002593	TCATTGGTCGTGGTTGTAG	19	Yes	mature-mt_tRNA-Glu-TTC	52			1	2	3	1	11	92	3		2	2			2	1			1			20	1			2			1		2		3	9					2			1
548	614	t00002634	TTATGATAATCATATTTACC	20	Yes	mature-mt_tRNA-Arg-TCG	51			1		2		9	8		1			1		2					2				1	2				5	4		2	1	32	2
549	615	t00002651	AGGAGATTTCAACTTAACTTGACCG	25	Yes	mature-mt_tRNA-Val-TAC	51		1	6	5	24	17	31	142	8	1	6	3	3	3		1			3	2	5	2	5			4	3		9	6	3	1	9	7	3		1		1	1
550	616	t00002683	GAGTGAAGCATTGGACTGTAAATC	24	Yes	mature-mt_tRNA-Tyr-GTA	50			15	3	3	5	14	146	9		24	2	14	2		3	4	2	4		4	9	4						4	1	4	5	2	15	22	1	1	1		6	1	5
551	617	t00002764	ATACTTAATTTCTGCCA	17	Yes	mature-mt_tRNA-Trp-TCA_CCA_end	49		1	9	4	13		66	68			1	5	13	4	10	4	2	10	3	17	2	15	9		1	4		6	7	6	2	3	5	191	2			1		4
552	618	t00002776	GGTTGTAGTCCGTGCGAGA	19	Yes	mature-mt_tRNA-Glu-TTC	49		1	1		1		3	50					1	2			1		1	1		3	1					1				2	1	1	1				1
553	619	t00002800	GATTTCAACTTAACTTGACCGCTC	24	Yes	mature-mt_tRNA-Val-TAC	48			9	3	11	32	63	19	2		3	13	12	2		2	3		6	3	11	4	10	1		4	1	2	4	3	11		4	14	10	1		1	2	1	3
554	620	t00002809	GTTAAGATGGCAGAGCC	17	Yes	mature-mt_tRNA-Leu-TAA_5_end	48		1	16	26	2		786	13	1			4	19	4	8	3	1		3	16		18	2			5	5		2	6	1	32	2	117				1		2		1
555	621	t00002810	TCAGATTGTGAATCTGACA	19	Yes	mature-mt_tRNA-His-GTG	48			2	3	6	4	5	408				12			17	2		2		15		37	2		3	17				5	1	2		2	2	2		2	2	1		1
556	623	t00002901	GGTTGTAGTCCGTGCGAGAATA	22	Yes	mature-mt_tRNA-Glu-TTC_3_end	46			10	2	2	3	19	12					3				1	1	18	2	1	7	1	1		1	1		1	3	1	3	3	2	2	1		2	7	2
557	625	t00003069	TGAGTGAAGCATTGGACTGTAAA	23	Yes	mature-mt_tRNA-Tyr-GTA	43			9	3	1	2	6	9		1	7	1	24		2	3		1		2		2		1		2			4					15	7	1	2	1	4	2	1	6
558	627	t00003121	TTGGTCGTGGTTGTAGTCCGTGCGAGAA	28	Yes	mature-mt_tRNA-Glu-TTC	42			2		3	7	15	64	11		16	1		1		3	1	4	1		1		2				1	3	10	3	2		1	9	5	1	1		3	1	3	1
559	628	t00003225	AGTGAAGCATTGGACTGTAA	20	Yes	mature-mt_tRNA-Tyr-GTA	41			3	2	2	1	6	43	1		2	2	13	1	4	2				11		12	1		1	1		1	1	2	1	1		22	6	1	2		2	1	2
560	630	t00003260	AATTAACTAGTTTTGACAAC	20	Yes	mature-mt_tRNA-Gly-TCC	40		3	5	23	5	2	70	21	1		3		34		1	1	1			22	1	2	2		5	4	1			1	5	10		194	25	1	3	3	3	1
561	631	t00003262	TATGATAATCATATTTACC	19	Yes	mature-mt_tRNA-Arg-TCG	40		1	3		2		70	30					13		9	1				8			1		1				4	1		1		78	2	1		1	3	1
562	632	t00003283	TCAACTTAACTTGACCG	17	Yes	mature-mt_tRNA-Val-TAC	40			2		1		9	32			1		1			2			1	1			2			9							2	3					1	1		2
563	633	t00003316	GGTAAAATGGCTGAGTGAA	19	Yes	mature-mt_tRNA-Tyr-GTA_5_end	39			4		4	4	21	29	1			7	10		3	4	1			8		8	2		1	1			1	2	3	5	1	53	1	1			2	4	1
564	636	t00003355	AAAGACTTTTTCTCTGAC	18	Yes	mature-mt_tRNA-Pro-TGG	39		3	115	10	20	19	1491	206	11		6	17	9		33	31		14	24	166		63	13		2	54	2	1	26	9	47	42	21	81	2			1	18	111	4	3
565	638	t00003382	GAGAAAGCTCACAAGAA	17	Yes	mature-mt_tRNA-Ser-GCT_5_end	39			3	7			26	8				2	5	3	6	2	2		3	11		5	1			2	1		3	2	1	8		30	1					1	1
566	639	t00003447	GGTTTTTCATATCATTGGTCG	21	Yes	mature-mt_tRNA-Glu-TTC	38					1	1		22													1									1			1	4						1
567	640	t00003490	GTTTTTCATATCATTGGTCG	20	Yes	mature-mt_tRNA-Glu-TTC	37					2			36			1			1		1				1		1				1	1		1	1				1		1
568	641	t00003507	GAGAAAGCTCACAAGAACTGCTA	23	Yes	mature-mt_tRNA-Ser-GCT_5_end	37		1	9	20	10	22	36	12	6	1	4	3	27	9	2	1	4		8	2	3	1	3	1		2	4	3	14	3	5	2		41	6		2	10		5	4
569	643	t00003571	GATTGTGAATCTGACAACAGA	21	Yes	mature-mt_tRNA-His-GTG	36			3	2	4		3	546	14		3				5	7			1	2	1	4	23			2			1	1	1			4	4		1		1	4		2
570	645	t00003628	AAAACATCAGATTGTGAATCTGACAACA	28	Yes	mature-mt_tRNA-His-GTG	36			3	3	5	5	3	407	14		16	4			1		3		1		3	1	3			1			2	2	5			3	22			3	1	1	1	1
571	646	t00003668	GGATAACAGCTATCCATTGGTCT	23	Yes	mature-mt_tRNA-Leu-TAG	35			1		1		2	2							1					1											3	2		1	2	1
572	647	t00003683	TTGTGAATCTGACAACAGAGGC	22	Yes	mature-mt_tRNA-His-GTG	35			22	141	16	5	44	43	2		15	12	7			1	1	3	2	3		10	7		1	4	3	1	1	8	5	7	1	6	16			13	11	1	1	2
573	648	t00003746	GATAACAGCTATCCATTGGTC	21	Yes	mature-mt_tRNA-Leu-TAG	34					2	2	1	10			1			1							1	1								2				1
574	649	t00003819	AGAGAACCAACACCTCTTTACAG	23	Yes	mature-mt_tRNA-Lys-TTT	33					2		6	18	1		1	1	4	1		1										1			1	1	1	3		14	6					1
575	652	t00003914	TCGTGGTTGTAGTCCGTGCG	20	Yes	mature-mt_tRNA-Glu-TTC	32			1		3		2	71				1			2								1			7					1	2	6	1					1
576	653	t00003925	GCAGAGCCCGGTAATCGC	18	Yes	mature-mt_tRNA-Leu-TAA	32				1	1	1	56	16				1	1	1						3		3	2		1	1			1	1	1	2	1	11
577	654	t00003988	GCTATCGGGCCCATACC	17	Yes	mature-mt_tRNA-Met-CAT	31								12
578	655	t00003990	AAACATCAGATTGTGAATCTGACAACA	27	Yes	mature-mt_tRNA-His-GTG	31		1	5	8	11	9	1	557	27		27	1				1	2		1	1	6	2	7			2			5		12		1	1	22	11	2	3	1	1	4	3
579	656	t00004010	GATTTCAACTTAACTTGAC	19	Yes	mature-mt_tRNA-Val-TAC	31							2	5				1								1					2								1	9
580	657	t00004058	ATATCATTGGTCGTGGTTGTAGTCCG	26	Yes	mature-mt_tRNA-Glu-TTC	31			2		13	4	8	83	20		33		1			1	1	1	2		1	2	3			4		3	4	1	1		2	4	8	2			2	1		1
581	659	t00004079	CTGTAAAGCTAACTTAGCATTAACC	25	Yes	mature-mt_tRNA-Lys-TTT	31		1	12	9	23	5	59	31	3		8	2	39				6		12	23	4		5		4	3	1		52	2	28	6	4	50	47	7	1	3		6	1	1
582	660	t00004089	GGTCGTGGTTGTAGTCCGT	19	Yes	mature-mt_tRNA-Glu-TTC	30							2	24			1		1							2	1	1						1							1		1
583	662	t00004139	TCAGATTGTGAATCTGACAACA	22	Yes	mature-mt_tRNA-His-GTG	30			1	1	4			130				4				1		2	3			4				3				1	1				5			1				1
584	663	t00004140	TGAAGCATTGGACTGTAA	18	Yes	mature-mt_tRNA-Tyr-GTA	30			1		1		1	18	1				17		6	6			1	12		9	1			1			1					7	2	1		1	1	1
585	665	t00004192	TGGTTTTTCATATCATTGGTC	21	Yes	mature-mt_tRNA-Glu-TTC	29			2	3	4	2	3	48		1				1		1	2					13		1		2	1			1	1	2		9	3	1			3	1
586	666	t00004197	GGTTGTAGTCCGTGCGAGAA	20	Yes	mature-mt_tRNA-Glu-TTC	29		1						28	1														1									1	2	1					1
587	667	t00004208	TGGTCGTGGTTGTAGTCCGT	20	Yes	mature-mt_tRNA-Glu-TTC	29					3		11	56	1		6	3	1		1	3				1	2	11				4	1			3	3		1	2	1	1		1	2	2		2
588	669	t00004239	GCAGAGCCCGGTAATCGCAT	20	Yes	mature-mt_tRNA-Leu-TAA	29		1	1	6			67	26				1				1				3			3	1		2				1	2	1	2	15	1			1			2
590	671	t00004265	GAGTGGGGTTTTGCAGTCC	19	Yes	mature-mt_tRNA-Ala-TGC	29							2	54														1
591	673	t00004378	ATTTCAACTTAACTTGACC	19	Yes	mature-mt_tRNA-Val-TAC	28			1	1	3		4	72							4	8		2	2	1		1	1			1				1			1	8
592	675	t00004398	CACTGAAAATGTTTAGACG	19	Yes	mature-mt_tRNA-Phe-GAA	28				2	2		8	11					2	1					1			1				1				1			1	9						1
593	676	t00004414	GAGATTTCAACTTAACTTGACCGCT	25	Yes	mature-mt_tRNA-Val-TAC	28			2	2	9	10	21	40	2		2	2	3				3			1	3	3	9		1	1	2	1	3	3	2	3	10	15	4	1			1
594	677	t00004454	GATTGTGAATCTGACAACAGAG	22	Yes	mature-mt_tRNA-His-GTG	28			2	1	2	1	2	113	12		3	2	1			2			2		1	5	9	1		5					4			1	7		1			2		3
595	678	t00004499	TCGTGGTTGTAGTCCGTG	18	Yes	mature-mt_tRNA-Glu-TTC	27			1	1	5		2	32	1			2			1			1				2	1			13					1		2				1
596	681	t00004591	CGTGGTTGTAGTCCGTGC	18	Yes	mature-mt_tRNA-Glu-TTC	26					1	2	8	153			1	2		1	5	1			1	8	1	7	1			5				1					2	1		1	1	1		3
597	683	t00004616	CATATCATTGGTCGTGGTTGTAGTCC	26	Yes	mature-mt_tRNA-Glu-TTC	26			6		3	3	5	23	2		12		3				1		1		1	1		1					3	1	4	1	1	2	7	1				1
598	686	t00004783	GAAGCATTGGACTGTAA	17	Yes	mature-mt_tRNA-Tyr-GTA	25			4		1		2	12	1			2	3		5	5				7		4				1	1				2	1		4	1					2
599	687	t00004784	AAAGACTTTTTCTCTGA	17	Yes	mature-mt_tRNA-Pro-TGG_3_end	25			15	2	1	5	221	33				3			6	15		7	6	20		29	3	1	1	9	1		7	7	15	4	2	7					1	32
600	688	t00004790	ATTGTGAATCTGACAACAGAG	21	Yes	mature-mt_tRNA-His-GTG	25			1	9	7		8	188	3		4		3	2	1	3			2	1	2	10	6		2	3	1			6	1			3	7				2	1	1	1
601	689	t00004812	TGAAGCATTGGACTGTAAATC	21	Yes	mature-mt_tRNA-Tyr-GTA	25		1	3				2	57	1		3		4			1						6									1				3
602	690	t00004831	CAACTTACACTTAGGAGATTTCA	23	Yes	mature-mt_tRNA-Val-TAC	25							1	2						1																		1
603	692	t00004886	CAACTTACACTTAGGAGA	18	Yes	mature-mt_tRNA-Val-TAC	24								5					1										1									1		1
604	693	t00004888	CTGCTAACTCATGCCCC	17	Yes	mature-mt_tRNA-Ser-GCT	24					1		4	3				2	1		2	1				1		2						1				2		24
605	694	t00004909	GAGATTTCAACTTAACTTGACCGC	24	Yes	mature-mt_tRNA-Val-TAC	24			1	2	4	11	7	10				3	2			1	1		1	1	1							1	2	2			5	2	3				2		1
606	695	t00004941	GCAGAGCCCGGTAATCGCATAA	22	Yes	mature-mt_tRNA-Leu-TAA	24			2	7	7		26	14	1	2		2	6	2		1				3	3	1				1					1	2	3	42	3			1	1	4		3
607	696	t00004981	CATATCATTGGTCGTGGTTGTAG	23	Yes	mature-mt_tRNA-Glu-TTC	24			1	2	2	2	1	24	8		11	1	1			1					6		2	1								1	1	5	1				2
609	700	t00005071	CTTAGGAGATTTCAACTTAACTTGACC	27	Yes	mature-mt_tRNA-Val-TAC	23			1		5	1	21	34	1			3					1			1	4		1						3	2	2			3	1			1	1
610	702	t00005128	TGAAGCATTGGACTGTAAATCT	22	Yes	mature-mt_tRNA-Tyr-GTA	23			2		2			69			4		2			3					1	7	1		1						1		1	4	2			1		1		1
611	704	t00005212	AATGGTGGAGTTAAAGACT	19	Yes	mature-mt_tRNA-Pro-TGG	23			2		12	1	15	97					1		2	2				1		6				4			2		1	2		44					1
612	705	t00005245	AGTGAAGCATTGGACTGTAAA	21	Yes	mature-mt_tRNA-Tyr-GTA	22			2				2	13			1		2		1	1						2								1		1		4	2		1			2		2
613	706	t00005257	CTGTAAAGCTAACTTAGCATTA	22	Yes	mature-mt_tRNA-Lys-TTT	22			5	4	5	2	22	7	1		2	1	8						1	4	1	1	2			1			10		3			36	12	1	1		1	1	1	2
614	709	t00005383	GTATAAACTAATACACCAG	19	Yes	mature-mt_tRNA-Thr-TGT	22							7	4				2								1	1					2								3					2
615	710	t00005388	AATTAACTAGTTTTGAC	17	Yes	mature-mt_tRNA-Gly-TCC	22				1	1		48	4				1			1						1		1									1		14	1				1
616	713	t00005490	GCAGAGTGGGGTTTTGCA	18	Yes	mature-mt_tRNA-Ala-TGC	21					1			22														1
617	715	t00005553	CTATCCATTGGTCTTAG	17	Yes	mature-mt_tRNA-Leu-TAG	21		1	1	2	1			21				2	2		1	1		1		11						2				1	1			3		1					1	1
618	716	t00005574	ATTGTGAATCTGACAACAG	19	Yes	mature-mt_tRNA-His-GTG	21			11	14			10	109	1		1	3			1	5				4	1	12	2			3				4			2	7	4			2	1
619	718	t00005603	CTGAGTGAAGCATTGGACTGTAA	23	Yes	mature-mt_tRNA-Tyr-GTA	21			2		1	1	2	8	2		5	1	12			6					3	4	4					1		1	1			6	3	1	2	1	1			1
620	719	t00005608	CATTGGACTGTAAATCT	17	Yes	mature-mt_tRNA-Tyr-GTA	21				1			2	49					4			5	1					1	1		1					6		2		5						3
621	720	t00005638	AAATGGCTGAGTGAAGCATTGGACTGTA	28	Yes	mature-mt_tRNA-Tyr-GTA	21			31	3	4	32	16	85	18	1	39	5	64		6	11	12		5	15	2	5	2	34	3	3	3	1	15	8	7	1	1	7	3	6	3	10	3	10	33	1
622	721	t00005642	CAGATTGTGAATCTGACAAC	20	Yes	mature-mt_tRNA-His-GTG	21			5	8	1	5	2	168	1		2	13		2	2	2	1	1		6	1	13	5		4	1			1	2	1			2	10	3	2					1
623	722	t00005685	GCTATCCATTGGTCTTAG	18	Yes	mature-mt_tRNA-Leu-TAG	20			1		2		1	37				1						1		1		2				3				1
624	723	t00005702	ATGTTGGTTATACCCTTCCC	20	Yes	mature-mt_tRNA-Met-CAT	20							1	33														1				1				1				1
625	727	t00005763	CATATCATTGGTCGTGGTTGTAGTC	25	Yes	mature-mt_tRNA-Glu-TTC	20			1		7	5	3	28	13		15		2	2					1		2								4		1		1	8	6	1		1
626	728	t00005775	GGTTGTAGTCCGTGCGAGAAT	21	Yes	mature-mt_tRNA-Glu-TTC	20			2				2	33										2	1	1		4										1							1
627	729	t00005793	GCTATCCATTGGTCTTAGGCCC	22	Yes	mature-mt_tRNA-Leu-TAG	20					1		4	7														1													1
628	730	t00005843	GCTCCGAGGTGATTTTC	17	Yes	mature-mt_tRNA-Cys-GCA	20			1	2	2		55	6						1						1		2									1	8				1
629	732	t00005879	CTGTAAAGCTAACTTAGCATT	21	Yes	mature-mt_tRNA-Lys-TTT	19			2	2	7	2	8	7				1	4						2	4	2		2						8	1	2	1		27	5			1		2
630	733	t00005928	GAAGCATTGGACTGTAAATCT	21	Yes	mature-mt_tRNA-Tyr-GTA	19			1			1	4	65	1		1		2		1							13	4						1			1		1	1				1
631	735	t00006008	GTTTATGTAGCTTACCT	17	Yes	mature-mt_tRNA-Phe-GAA_5_end	19			3	3	1	1	34	1				1	1	3	4							2	1		1	1			2			5		30				1	1			1
633	737	t00006032	GCAGAGTGGGGTTTTGCAGTCC	22	Yes	mature-mt_tRNA-Ala-TGC	19						1	2	12														1	2								1
635	741	t00006185	CACTGTAAAGCTAACTTA	18	Yes	mature-mt_tRNA-Lys-TTT_5_end	18			17	6	5	1	38	12	1		1	2	6	2	5	3	1	1	1	11		6	4			5		1	1		1	4		19	1	1		2		3		5
636	742	t00006197	ATCCATTGGTCTTAGGCCC	19	Yes	mature-mt_tRNA-Leu-TAG	18			1		2		4	72	1				1		1					4		3									1			12
637	743	t00006226	GATGCAGAGTGGGGTTTTGC	20	Yes	mature-mt_tRNA-Ala-TGC	18							1	18														2
638	744	t00006232	TTGTGAATCTGACAACAGAG	20	Yes	mature-mt_tRNA-His-GTG	18			6	32	5	7	11	21	1		2	7	2		2						1	4	2		1	7				4	2	2	5	5	5				2		2	1
639	745	t00006242	GAACCAACACCTCTTTACAG	20	Yes	mature-mt_tRNA-Lys-TTT	18					1	1	3	6					1							1					2				1	1			1	6					1
640	746	t00006302	AATGGTGGAGTTAAAGA	17	Yes	mature-mt_tRNA-Pro-TGG	18			1		3		5	21						1								1									1			6	1
641	748	t00006373	TAGCTTTGGGTGCTAATGGTGG	22	Yes	mature-mt_tRNA-Pro-TGG	18		1	1		1			13					1						3							1								6	1				1
642	751	t00006459	AACATCAGATTGTGAATCTGACAACA	26	Yes	mature-mt_tRNA-His-GTG	17			5	8	17	9	2	290	12		23	1	2		1	1	1		1		8	2	7		1	4			3	1	8	1	1	2	18	8	1	1	2	1	2
643	752	t00006486	GTTTATGTAGCTTACCTCCTC	21	Yes	mature-mt_tRNA-Phe-GAA_5_end	17		1	43	66	6	3	238	21			3	2	7	2	4	8	2	2	9	10	5	11	11			3	3	2	1	2	8	10	9	20	1	1	1	7	2	17	2	3
644	753	t00006510	GTTGTAGTCCGTGCGAG	17	Yes	mature-mt_tRNA-Glu-TTC	17							5	24												3		1
645	755	t00006540	AACTTCCAATTAACTAGTTTTGACA	25	Yes	mature-mt_tRNA-Gly-TCC	17				2	3	2	1	17	3	1	1	1	4				1		1		3	1	4							1	5		1	7	9
646	756	t00006556	CGTGGTTGTAGTCCGTGCGA	20	Yes	mature-mt_tRNA-Glu-TTC	17			1		1	2	1	44	1		1					1			1		1		2			1					1			1	1		2
647	757	t00006559	CAACTTACACTTAGGAGATTTC	22	Yes	mature-mt_tRNA-Val-TAC	17					2		4	2					3	1					1		2				1									1	1					1
648	758	t00006562	GAGATTTCAACTTAACTTGACCGCTC	26	Yes	mature-mt_tRNA-Val-TAC	17					8	2	4	22				3	3	1			3			1	2		3			1	1		5	1	2	1	5	4	3	1		1	2		1
649	759	t00006582	AACTTAACTTGACCGCTC	18	Yes	mature-mt_tRNA-Val-TAC	17			1			2	10	66	1			1			2	1			2	2	1	6	1			2			1		3	1			1							2
650	761	t00006621	AGTGAAGCATTGGACTGTAAATC	23	Yes	mature-mt_tRNA-Tyr-GTA	17			2			1	3	43	2		5		1			2			1		1	1	1			2			1		2			3	1					1
651	763	t00006700	GTTAGGCCTCTTTTTACC	18	Yes	mature-mt_tRNA-Tyr-GTA_3_end	17			1				4	15			1					1			1	1		1									1			1					1
652	764	t00006754	GTTGATTAGGGTGCTTAGCT	20	Yes	mature-mt_tRNA-Asn-GTT	16							2	10				1										3						1						1		1
653	766	t00006766	GTTAAGATGGCAGAGCCCGGTAATC	25	Yes	mature-mt_tRNA-Leu-TAA_5_end	16		1	66	116	27	112	650	13	5	3	1	6	64	2			9	5	24		9	1	14	1	1	5	7	4	16	4	15	30	50	52	11	1	3	12	1	9	25
654	767	t00006817	CGTGGTTGTAGTCCGTGCG	19	Yes	mature-mt_tRNA-Glu-TTC	16							2	81													1	2	2		1						1			1					1
656	771	t00006995	GGGTTAGGCCTCTTTTTACC	20	Yes	mature-mt_tRNA-Tyr-GTA_3_end	16			1		3			19			2			1						2									1					1						1
659	774	t00007090	AGCATTGGACTGTAAATCT	19	Yes	mature-mt_tRNA-Tyr-GTA	15			1	1			4	90	1				4									7									2	1		2					1
660	776	t00007164	TGAAGCATTGGACTGTAAATCTA	23	Yes	mature-mt_tRNA-Tyr-GTA	15			2		1			11														1															1
661	778	t00007183	GGTAAAATGGCTGAGTGAAG	20	Yes	mature-mt_tRNA-Tyr-GTA_5_end	15			11	1	1	1	21	11			1	1	9	1	2	1	1		2			9	2		1	2	2			2	2	5	3	36	1				2	5
662	779	t00007184	ACAGCTATCCATTGGTCTTAG	21	Yes	mature-mt_tRNA-Leu-TAG	15			4	2	5		5	32							1		1	1		3	1	5						1			2			3	5	2		2				2
663	780	t00007190	CTTAACACAAAGCACCC	17	Yes	mature-mt_tRNA-Val-TAC	15		1	1					5															1
664	782	t00007207	GTGGTTGTAGTCCGTGCGAGAA	22	Yes	mature-mt_tRNA-Glu-TTC	15			1		5	2	12	147	2		3	1	1			4		1	5	1		4				3			2		2				5				1	2	1	1
665	783	t00007245	GTGAAGCATTGGACTGTAA	19	Yes	mature-mt_tRNA-Tyr-GTA	15		2	4	3		1	2	20	1		3	3	10	1	9	2	1			9		11	1	1	1	2			3		1	1	3	35	2	1	1		1	1
666	784	t00007247	AGTGAAGCATTGGACTGTAAATCT	24	Yes	mature-mt_tRNA-Tyr-GTA	15			4				1	53	1		8	1					1		1			4	1			1			1	1	2			1	1
667	785	t00007313	AATGGCTGAGTGAAGCATTGGACTGT	26	Yes	mature-mt_tRNA-Tyr-GTA	15			4	1	4	23	22	273	32		31		29		4	5	8		3	6	4	8	7	19		2	1	4	5	1	16	1	4	1	5	3	1	1	4	10	5	2
668	786	t00007319	AGATTTCAACTTAACTTGACC	21	Yes	mature-mt_tRNA-Val-TAC	15		1	4		3		8	22				1				3				1		4	2			2				1				2								1
669	788	t00007349	CAACTTACACTTAGGAGAT	19	Yes	mature-mt_tRNA-Val-TAC	15							1	3										1
670	790	t00007444	TTGTGAATCTGACAACAG	18	Yes	mature-mt_tRNA-His-GTG	15		1	21	30			18	32	1		1	2	5		7	2	1	1	3	5		7	1		2	8	1			9	3	3	4	5	5			5	3
671	791	t00007494	AACATCAGATTGTGAATCTGACA	23	Yes	mature-mt_tRNA-His-GTG	15		1	24	19	33	98	3	154	12		19	109	13		8	7	4		2	20	8	16	10		4	6				13	14	1	1	4	73	17	3	20	1		6	3
673	793	t00007548	TGGTCGTGGTTGTAGTCCGTGCGAGAATA	29	Yes	mature-mt_tRNA-Glu-TTC_3_end	14		1	26		2	52	246	26	13	1	10		4	1	1	2	6	27	11	6	1	11	6	20		1	6	2	20	2	18	1	3	1	7			1	16	17	3	3
674	794	t00007624	CTGCTAACTCATGCCCCCATGTC	23	Yes	mature-mt_tRNA-Ser-GCT	14			2	1	1	1	1	8					1		1		2	4								1					1			7	1				1	2
675	795	t00007729	ATCCATTGGTCTTAGGCC	18	Yes	mature-mt_tRNA-Leu-TAG	14			3				4	52							1					1		2	1			1								7								1
676	796	t00007785	GTTTTTCATATCATTGGTCGTGGTTGTAG	29	Yes	mature-mt_tRNA-Glu-TTC	14				1	2	2	1	11	2		1										3	1		1					2	1		1		1	2				1	1
677	797	t00007812	GGATAACAGCTATCCATTG	19	Yes	mature-mt_tRNA-Leu-TAG	14					1		16	3						1						1					1	1				2		2		2					1			2
678	798	t00007926	GCACCCAACTTACACTTAG	19	Yes	mature-mt_tRNA-Val-TAC	14							1	7												1		1				1
679	799	t00007943	GCTATCCATTGGTCTTAGGCC	21	Yes	mature-mt_tRNA-Leu-TAG	14							4	8			1																													1
680	800	t00008012	TGGTTTTTCATATCATTG	18	Yes	mature-mt_tRNA-Glu-TTC	13								8					1													2					1		1	2
681	801	t00008024	GTCCTTGTAGTATAAACTAATACACCAG	28	Yes	mature-mt_tRNA-Thr-TGT_5_end	13		2	30	14	24	56	105	23	14	2		10	65		3		16		1	11	1	2	3	10		15	5	1	217	5	14	21	11	195	17	2		12	6	4	24	1
682	802	t00008033	GTTTAGACGGGCTCACA	17	Yes	mature-mt_tRNA-Phe-GAA	13			4				17	27	1						3			3		47		11				13		1			1		1	2						1		2
683	803	t00008067	GTTTTTCATATCATTGGTCGTGGTTGTA	28	Yes	mature-mt_tRNA-Glu-TTC	13			1			2	4	39	7		3				1			1			1					1		1	1	1						1				1	1
684	804	t00008106	TTAGGAGATTTCAACTTAACTTGACCG	27	Yes	mature-mt_tRNA-Val-TAC	13			1	1	1	7	20	13	6		1		2								1	1	1			1			3		2	1	1	7	4		1				3	1
685	805	t00008128	GCTCCGAGGTGATTTTCA	18	Yes	mature-mt_tRNA-Cys-GCA	13				1				7						1																				2
686	807	t00008196	CTGTAAAGCTAACTTAGC	18	Yes	mature-mt_tRNA-Lys-TTT	13			1	3	1		70	9				2	9	1	1		1			34			3		2	3	4		1	4		7	1	44	1	1			1
687	808	t00008216	CTCAGTAAGTTGCAATACT	19	Yes	mature-mt_tRNA-Trp-TCA	13							1	6																		1				2	2	1	1	1
688	810	t00008233	AACTTAAAACTTTACAGTCAG	21	Yes	mature-mt_tRNA-Leu-TAA	13			1	3		2		13				2	2				1			1	2													1		1		1	1
689	811	t00008234	GTTAACTAAGTGTTTGTGG	19	Yes	mature-mt_tRNA-Asn-GTT	13					2		3	49	1						1							18													1
690	813	t00008254	AGCATTGGACTGTAAATCTA	20	Yes	mature-mt_tRNA-Tyr-GTA	13			1		1		1	24					1					3				3			1							2		2	1							1
691	814	t00008267	ACTTAACTTGACCGCTC	17	Yes	mature-mt_tRNA-Val-TAC	13			1	5	3		16	59				1	2	1	3	3				11	2	6				5				2	1			5				1
692	815	t00008332	CTCCAAATAAAAGTACCA	18	Yes	mature-mt_tRNA-Leu-TAG_CCA_end	13			1	5		1	1	3				1		2				2			1	2									1	4		1	2		1	1
693	816	t00008350	CCGAAAATGTTGGTTATACCC	21	Yes	mature-mt_tRNA-Met-CAT	13					1		1	2				1													1							1		4
694	817	t00008367	GTTGTAGTCCGTGCGAGA	18	Yes	mature-mt_tRNA-Glu-TTC	13			1				6	15							1	1
695	818	t00008378	GGTTCGATTCTCATAGTCC	19	Yes	mature-mt_tRNA-Gln-TTG	13								7																									1		1
696	819	t00008380	GGCTCACATCACCCCATA	18	Yes	mature-mt_tRNA-Phe-GAA	13				1	1		3	20						1	6			1		5		8	1											2					1
697	820	t00008389	GTTTTTCATATCATTGGTCGTGG	23	Yes	mature-mt_tRNA-Glu-TTC	13			4		3	2	4	19	6		1			1							3	2	1	2					2		4		2	1	1				3		2	1
698	821	t00008394	TGGTTGTAGTCCGTGCGAG	19	Yes	mature-mt_tRNA-Glu-TTC	13			1	1	2		1	140			1	2		1	3	2			2	2		3	1			5					1			1					1
699	822	t00008443	CGAAAATGTTGGTTATACC	19	Yes	mature-mt_tRNA-Met-CAT	13							3	3												1		1							1
700	823	t00008465	AATAGTACCGTTAACTTCC	19	Yes	mature-mt_tRNA-Gly-TCC	13							8	3												1		1				1
701	824	t00008558	CAGATTGTGAATCTGACAA	19	Yes	mature-mt_tRNA-His-GTG	12						1		11							1							1																1
703	826	t00008604	GAAGCATTGGACTGTAAATC	20	Yes	mature-mt_tRNA-Tyr-GTA	12					1		1	58					1			2						4	1							2				1	1			1
704	827	t00008622	CTCACAAGAACTGCTAACTC	20	Yes	mature-mt_tRNA-Ser-GCT	12			6	26	16		121	12	2		2	8	13	1	3		1		3	168	2	2	1		1	6			8	4	4	14	1	122	4	3		3	4	4	2
705	829	t00008632	AGAACCAACACCTCTTTACAG	21	Yes	mature-mt_tRNA-Lys-TTT	12			1	2			2	5			1		5	1												1					1			6	1					1
706	831	t00008644	CATATCATTGGTCGTGGTTGTA	22	Yes	mature-mt_tRNA-Glu-TTC	12			2		3		4	24	1		3	1			1							3												4	4
707	832	t00008652	GGTAATCGCATAAAACTTAAA	21	Yes	mature-mt_tRNA-Leu-TAA	12		1		1				4			1																					1		12
708	834	t00008751	GAAGCATTGGACTGTAAATCTA	22	Yes	mature-mt_tRNA-Tyr-GTA	12				1				13			1		1									1	1								2				1
709	835	t00008787	CACTGAAAATGTTTAGACGG	20	Yes	mature-mt_tRNA-Phe-GAA	12			2	1	1		15	4				1		2									1									6	1	8
710	836	t00008837	GCACCCAACTTACACTTAGGAGATTTCAAC	30	Yes	mature-mt_tRNA-Val-TAC	12							15					1		9	1			1									1	1						2								2
711	837	t00008844	CATTGGACTGTAAATCTA	18	Yes	mature-mt_tRNA-Tyr-GTA	12							5	18	1				3		1	1				3		2												6						1
713	840	t00008874	GAACTGCTAACTCATGCCCCCA	22	Yes	mature-mt_tRNA-Ser-GCT	12			2	1			2	4										1															1	1
714	841	t00008934	AACTTCCAATTAACTAGTTTTG	22	Yes	mature-mt_tRNA-Gly-TCC	12				1	1			3	2																										1					1
715	842	t00008999	AACTTAACTTGACCGCT	17	Yes	mature-mt_tRNA-Val-TAC	12					1		1	54				1			2								3											1
716	843	t00009029	AATGGCTGAGTGAAGCATTGGACTGTA	27	Yes	mature-mt_tRNA-Tyr-GTA	12		1	16	4	3	37	16	76	38	1	53	3	92		2	10	10	1	6	33	2	7	1	46	4	2	1	2	28	2	11	5	1	3	12	7	3	10	3	13	17	1
717	844	t00009030	AATTAACTAGTTTTGACAA	19	Yes	mature-mt_tRNA-Gly-TCC	12			2	2			13	6				1	12							20	1									2	1	1		23	7			1	1
718	846	t00009049	GGTAATCGCATAAAACTTA	19	Yes	mature-mt_tRNA-Leu-TAA	12							2	4												1
719	847	t00009051	TTGTGAATCTGACAACAGA	19	Yes	mature-mt_tRNA-His-GTG	12			9	45	11	1	17	31					2		1	2						4	5			4				6	1	5	4	5	4			4	4	1		1
720	849	t00009064	AAGCATTGGACTGTAAATCTAA	22	Yes	mature-mt_tRNA-Tyr-GTA	12								4			1		1						1			2								2				1					2	1
721	850	t00009082	CTTAACTTGACCGCTCT	17	Yes	mature-mt_tRNA-Val-TAC	12					2		6	23				1			2	1						3	2											2
723	853	t00009120	GTTAAATACAGACCAAG	17	Yes	mature-mt_tRNA-Trp-TCA	11				1				21				1			1																	1		1						1
724	854	t00009175	TGGGTTTAAGTCCCATTGGTCTA	23	Yes	mature-mt_tRNA-Asn-GTT	11			4				1	11		1		1																	1				1		1					2
726	856	t00009193	GGTAATCGCATAAAACTTAA	20	Yes	mature-mt_tRNA-Leu-TAA	11			1		1		3	5				1	3							2														17	1
727	857	t00009237	TGAAGCATTGGACTGTAAA	19	Yes	mature-mt_tRNA-Tyr-GTA	11					2			8					1		2	2			1			6												3				1	1
728	858	t00009238	GTCCTTGTAGTATAAACTAATACACC	26	Yes	mature-mt_tRNA-Thr-TGT_5_end	11			1	3	1	6	35	7	1			1	3						1	2			1	1					4		1	4		7	1			1		1	1
730	860	t00009253	CGTGGTTGTAGTCCGTGCGAG	21	Yes	mature-mt_tRNA-Glu-TTC	11			1	1	2	2	2	49										1		1		4	3			2					1		1	1	1					2
731	861	t00009259	AGAATCTTAGCTTTGGGTG	19	Yes	mature-mt_tRNA-Pro-TGG	11					1	4	3	27	1					1	1					1			1			1							1	11					1
732	863	t00009388	CTCAGTAAGTTGCAATA	17	Yes	mature-mt_tRNA-Trp-TCA	11							2	5																									1	2
733	864	t00009390	ACTTACACTTAGGAGATTTCA	21	Yes	mature-mt_tRNA-Val-TAC	11					2			16														1	3											2						1
735	866	t00009419	CACTGTAAAGCTAACTT	17	Yes	mature-mt_tRNA-Lys-TTT_5_end	11		1	13	28	5		159	6					3	1	8	5	3		4	14		8	3			6			1		4	7		23	5				2	9		4
736	867	t00009430	TCATTGGTCGTGGTTGT	17	Yes	mature-mt_tRNA-Glu-TTC	11				3	1		28	64				1				2				3		6	1							1				1	1	1
737	868	t00009463	ATTATGATAATCATATTTACC	21	Yes	mature-mt_tRNA-Arg-TCG	11							2	2												1										1					2	2
738	869	t00009504	CTTACACTTAGGAGATTTCA	20	Yes	mature-mt_tRNA-Val-TAC	11				3				5	1							2						1													2			1	1
739	872	t00009694	TTAGGAGATTTCAACTTAACTTGACCGCT	29	Yes	mature-mt_tRNA-Val-TAC	11				2	4	4	1	12				2									2								1	1				3							1
740	873	t00009720	CGTGGTTGTAGTCCGTG	17	Yes	mature-mt_tRNA-Glu-TTC	11			1				1	27				1														3					1			1
741	874	t00009743	AGCATTGGACTGTAAATC	18	Yes	mature-mt_tRNA-Tyr-GTA	10			1				4	45					2			4		1				6				1								2							1	1
742	875	t00009758	ATAACAGCTATCCATTGGTC	20	Yes	mature-mt_tRNA-Leu-TAG	10					1		5	24				1	1	1						1			1		1	2						1		2
743	876	t00009790	GTCATGGAGGCCATGGGGTT	20	Yes	mature-mt_tRNA-Ser-TGA	10								9			1			1						1						1								1
744	877	t00009799	GCAGAGCCCGGTAATCGCATAAA	23	Yes	mature-mt_tRNA-Leu-TAA	10				6	3	1	19	5			1		2				1						1				1		1		1	3	2	9	2	1	1	1		1	1
745	878	t00009818	CCGAAAATGTTGGTTATACC	20	Yes	mature-mt_tRNA-Met-CAT	10			1				1	1														1							1					1	1				1
746	879	t00009876	TAACACAAAGCACCCAACT	19	Yes	mature-mt_tRNA-Val-TAC	10							2	36					2									1				2								1		1	1
747	880	t00009914	ACATCAGATTGTGAATCTGACA	22	Yes	mature-mt_tRNA-His-GTG	10			6	11	11	22	1	96	2		3	243	6		3		1		1	3		5		1	2	4			1	1	2			3	15	1	2	2		1		2
748	881	t00009921	GAGTTAAAGACTTTTTCTCTGA	22	Yes	mature-mt_tRNA-Pro-TGG_3_end	10			7		6	2	119	12	4		2					2	1	1	11	2		5	1		1	1			1	7	5	3	4	6	4				2	16	1
749	882	t00009953	GGATAACAGCTATCCATTGGTCTT	24	Yes	mature-mt_tRNA-Leu-TAG	10				6			8	2															2		1					1			15	2	3				2
750	885	t00010012	TTGTGAATCTGACAACAGAGGCTT	24	Yes	mature-mt_tRNA-His-GTG	10			13	58	9	4	175	7	3		24	3	2			2	2		3			2	17	4	6	6			2	6	3	4	1	4	22	1		8	9	2	1
751	886	t00010030	GGTAATCGCATAAAACTTAAAACT	24	Yes	mature-mt_tRNA-Leu-TAA	10			2	3	1		8	1					2						2	1			1						2		1			29	4
752	887	t00010067	GCACCCAACTTACACTTAGG	20	Yes	mature-mt_tRNA-Val-TAC	10			2		1		13	10				1		1	1											2																1
753	889	t00010164	CAACTTAACTTGACCGCTCT	20	Yes	mature-mt_tRNA-Val-TAC	10			4	2	17		17	163			1	1			2	4			2		3	2				2			1	3		2		16	1				1	1
754	891	t00010174	TATCATTGGTCGTGGTTGTAGTCCGTGC	28	Yes	mature-mt_tRNA-Glu-TTC	10			2		3	9	7	30	16			3				1	2				1	1	1	1		1	1	4	6	3	1			4	1	1					3
755	892	t00010193	GGTTAGGCCTCTTTTTACC	19	Yes	mature-mt_tRNA-Tyr-GTA_3_end	10				1				10	1					2	2			1		1						1							1	1					1
756	893	t00010213	GCTGAGTGAAGCATTGGACTG	21	Yes	mature-mt_tRNA-Tyr-GTA	10			1	1	1	4	3	6				3	1							1		3	2		1	1					2	1		2				1	1	3	1
757	895	t00010319	GATAACAGCTATCCATTGGTCTTAG	25	Yes	mature-mt_tRNA-Leu-TAG	10						2		8	2		3						1				1									1					2
758	896	t00010328	AACGAATGATTTCGACTCA	19	Yes	mature-mt_tRNA-Arg-TCG	10								10					1																					1			1
759	897	t00010396	CTCACAAGAACTGCTAACT	19	Yes	mature-mt_tRNA-Ser-GCT	10				2	2		51	8				2	5	5	2	1			3	33	1	1			1	1	2		3	2		3	6	62	1	1		2	6			1
760	898	t00010412	GGTAAAATGGCTGAGTGA	18	Yes	mature-mt_tRNA-Tyr-GTA_5_end	10			1				4	6						2	6		1	1		2		1	1			2			1		1			10					1	1
761	899	t00010450	TTGTGAATCTGACAACAGAGGCTTACG	27	Yes	mature-mt_tRNA-His-GTG	10				3	2	5	1	26	1		5	2	3	1						1		1	3			2		1	2	2					2			3	1			1
762	900	t00010459	GCTAATGGTGGAGTTAAAGACT	22	Yes	mature-mt_tRNA-Pro-TGG	10			3		6	3	9	17	1		1	3								1	1		2					1		1				17	1				2
763	902	t00010565	TGAGTGAAGCATTGGACTG	19	Yes	mature-mt_tRNA-Tyr-GTA	9			1		1		12	34	1		1		3		4	4				9		3				1			1		1			2				1
764	904	t00010769	CTATCCATTGGTCTTAGGCCC	21	Yes	mature-mt_tRNA-Leu-TAG	9					1		2	9					1							1											1		1	5
765	905	t00010771	GCTTTGGGTGCTAATGGTGGAGT	23	Yes	mature-mt_tRNA-Pro-TGG	9					2		3	1													1	1	1						1					5						1
766	906	t00010842	CAGAGTGTAGCTTAACACA	19	Yes	mature-mt_tRNA-Val-TAC_5_end	9				1	1	5	8	4				4		1	1											1					1			2
767	907	t00010850	TGAGTGAAGCATTGGACTGTAAATC	25	Yes	mature-mt_tRNA-Tyr-GTA	9			4	4			4	26	1		2		3						1			1	3							1	1			3	1					1
768	909	t00011047	ATTGTGAATCTGACAACAGAGG	22	Yes	mature-mt_tRNA-His-GTG	9			12	47	15	2	16	63	2		1				2						1	2	3			1			1	3	4		2	1	8					1	1	1
769	910	t00011099	GACGGGCTCACATCACC	17	Yes	mature-mt_tRNA-Phe-GAA	9					1			1														2											1									1
771	913	t00011186	AGTTGATTAGGGTGCTTAGCT	21	Yes	mature-mt_tRNA-Asn-GTT	9			1			1		14															1											2						1
772	914	t00011244	ATCCATTGGTCTTAGGC	17	Yes	mature-mt_tRNA-Leu-TAG	9							1	55							1	1				3		3								1				2
773	915	t00011267	CAGCTATCCATTGGTCTTAG	20	Yes	mature-mt_tRNA-Leu-TAG	9			1		2			16			1																						1	1	3
777	922	t00011414	GTCCTTGTAGTATAAACTAATACACCA	27	Yes	mature-mt_tRNA-Thr-TGT_5_end	9				2		9	1	3	1			2					1																	2	1						2
779	924	t00011601	GCACCCAACTTACACTTAGGAG	22	Yes	mature-mt_tRNA-Val-TAC	8				2	1	1	5	3				2	2									1			1									1	1					1
780	926	t00011620	GCATTGGACTGTAAATCTAAAGACA	25	Yes	mature-mt_tRNA-Tyr-GTA	8			5	1		1	7	42	4		5		3			2	1		1	1	1	2	2						2	1	1		1	2	12				1	8		1
781	928	t00011694	TAGGAGATTTCAACTTAACTTGACC	25	Yes	mature-mt_tRNA-Val-TAC	8			1		2		20	5														1							1		1		2	4	2				1
784	932	t00011828	CACTGTAAAGCTAACTTAGCATT	23	Yes	mature-mt_tRNA-Lys-TTT_5_end	8			15	25	7	49	37	12	21		3	38	2		5		1		8	5	2	2	8	1		6	1		1		6	4	2	6	6	1	1	10		2	3	2
785	933	t00011860	AGAACTGCTAACTCATGCCCCCA	23	Yes	mature-mt_tRNA-Ser-GCT	8			4	1	2		4	5			1		1			1		1	2												1			1						2
786	934	t00011873	AAGACAGGGGTTAGGCCTCTTTTTACC	27	Yes	mature-mt_tRNA-Tyr-GTA_3_end	8				1	1			2		1																1			1			3	1	6
788	936	t00011948	TGAGTGAAGCATTGGACTGTAAATCTA	27	Yes	mature-mt_tRNA-Tyr-GTA	8					1		1	22			1													1					2	2				1
789	937	t00011965	CAGAGTGGGGTTTTGCAGTC	20	Yes	mature-mt_tRNA-Ala-TGC	8								29														2													1
790	938	t00012008	CATACCCCGAAAATGTTG	18	Yes	mature-mt_tRNA-Met-CAT	8																																	1
791	939	t00012020	AAACATCAGATTGTGAATCT	20	Yes	mature-mt_tRNA-His-GTG	8								159			1	2				2				1		3				4				1	2			5
793	941	t00012048	GGAGATTTCAACTTAACTTG	20	Yes	mature-mt_tRNA-Val-TAC	8					1		4	7								1			1														1	1
797	950	t00012209	AACCTGCCGGGGCTTCC	17	Yes	mature-mt_tRNA-Cys-GCA	8								4			1
798	951	t00012274	AAGCACCCAACTTACACTTAG	21	Yes	mature-mt_tRNA-Val-TAC	8								8														2				1				1				1
799	952	t00012307	GGTTTAAGTCCCATTGGTCT	20	Yes	mature-mt_tRNA-Asn-GTT	8								28						2											1	1							1	1
800	953	t00012374	GCTGAGTGAAGCATTGGACT	20	Yes	mature-mt_tRNA-Tyr-GTA	8			4		1		3	6				1								4		1
801	954	t00012378	TTCAACTTAACTTGACC	17	Yes	mature-mt_tRNA-Val-TAC	8							2	6								1						1								1				2
803	956	t00012464	AGTTAAAGACTTTTTCTCTGA	21	Yes	mature-mt_tRNA-Pro-TGG_3_end	8			96		12	12	526	31	16		10					40		5	57	7	3	72	7	1	2	5	1		10	15	48	8	2	12	2				2	147	1	2
804	957	t00012470	AAATGGCTGAGTGAAGCATTGGACTGT	27	Yes	mature-mt_tRNA-Tyr-GTA	8		1	13	2	2	17	18	222	23		13	1	17		2	6	6		1	5	2	10	5	8	1	1	1	1	3		13	1		4	1	1	1		2	5	10	1
806	959	t00012493	ATAACAGCTATCCATTGGTCT	21	Yes	mature-mt_tRNA-Leu-TAG	8					1			24									1					4				1				1										1
807	961	t00012554	CTGATTTGCGTTCAGTTGATG	21	Yes	mature-mt_tRNA-Ala-TGC	8			1				4	9	1												1	1											1	1
808	962	t00012568	GAAGCATTGGACTGTAAA	18	Yes	mature-mt_tRNA-Tyr-GTA	8							1	5				4	1							1		1	1											4
809	963	t00012569	TGTGAATCTGACAACAGAGGC	21	Yes	mature-mt_tRNA-His-GTG	8				2			3	1																						1		1			1
811	967	t00012614	TCATTGGTCGTGGTTGTAGTCCGTGCG	27	Yes	mature-mt_tRNA-Glu-TTC	8			1	2	3	12	11	15	8		2											1	3			1			3		2		5		1	1				1
813	969	t00012659	GTTGATGCAGAGTGGGGTTTTGC	23	Yes	mature-mt_tRNA-Ala-TGC	8					2		4	32		1												3	1			1
816	972	t00012731	AAAACATCAGATTGTGAATCTGACA	25	Yes	mature-mt_tRNA-His-GTG	8			8	14	10	93	2	157	11		4	135	6		3	1	4		1		12	2	2		1	3			3	3	6		1	2	64	5	1	19	2	3	2	6
817	974	t00012771	GTGAAGCATTGGACTGTAAA	20	Yes	mature-mt_tRNA-Tyr-GTA	8			1				3	12					4			3	1			1		4				1						1		4		1	1		4	1		1
819	978	t00012830	CATGCCCCCATGTCTAACA	19	Yes	mature-mt_tRNA-Ser-GCT	8								6			1			1	1	1							1									1		1								1
820	979	t00012870	GTCCTTGTAGTATAAACTAATACACCAGT	29	Yes	mature-mt_tRNA-Thr-TGT_5_end	7			1		2		7	4	2				1				2			1			2		1	1		1	1		3	2			2					2		1
823	982	t00012942	GAGATTTCAACTTAACTTGACCGCTCT	27	Yes	mature-mt_tRNA-Val-TAC	7			3		4	4	11	36			1	1	2						2					1		1			7	4	2		2	4	3					1
825	984	t00012999	TGATAATCATATTTACCA	18	Yes	mature-mt_tRNA-Arg-TCG	7			1				1	4												2														2
826	985	t00013030	TCATATCATTGGTCGTGGTTGTA	23	Yes	mature-mt_tRNA-Glu-TTC	7			1		4			57	4		3											1				1									7		1
827	986	t00013053	GGTTTTTCATATCATTGGTC	20	Yes	mature-mt_tRNA-Glu-TTC	7							3	7																										1				1
828	987	t00013059	GAAAAAGTCATGGAGGCCATG	21	Yes	mature-mt_tRNA-Ser-TGA_5_end	7			15	4	1	3	71	25	2	2			5	13	4	5	3	3	1	11		6	4		1	4	2			2	2	4	2	13	1			1	3	3	2
830	989	t00013161	TAGGATGGGGTGTGATAGGTGGCA	24	Yes	mature-mt_tRNA-Gln-TTG_5_end	7			3	4	4	12	3	17			2	1	1	2			1		2		4	3	4					4	1		4		1		4			6	1	2
831	992	t00013186	GTCGTGGTTGTAGTCCGT	18	Yes	mature-mt_tRNA-Glu-TTC	7								12																		1		1					2
833	995	t00013324	TTGTGAATCTGACAACAGAGGCTTA	25	Yes	mature-mt_tRNA-His-GTG	7			4	8	1	2		9	2		2						1		2		1		4			1		1				1	1	3	6	1		2	1
834	996	t00013348	GTTGTAGTCCGTGCGAGAATA	21	Yes	mature-mt_tRNA-Glu-TTC_3_end	7		2	24		1	5	167	17	1		1			1			1	4	6	5		10				5			1	1	3	9	4	4	1				5	7
837	999	t00013414	GCATTGGACTGTAAATCTAAAG	22	Yes	mature-mt_tRNA-Tyr-GTA	7							2	22	1		1		2			1							1								1			3					2			1
838	1002	t00013475	GAGAACCAACACCTCTTTACAGTG	24	Yes	mature-mt_tRNA-Lys-TTT	7			1				1					1	3				1												3	1		1		2
840	1005	t00013572	GAGTGAAGCATTGGACTGTAAAT	23	Yes	mature-mt_tRNA-Tyr-GTA	7					1	1	13	18	1		2		1									1				1				1			1	3	1	1	1		1	1
841	1006	t00013615	GATTAGGGTGCTTAGCTGTT	20	Yes	mature-mt_tRNA-Asn-GTT	7							4	22	1							1			1			1								2				2						1
842	1007	t00013616	AAGTGGCTGATTTGCGTTC	19	Yes	mature-mt_tRNA-Ala-TGC	7							2	26	1													1													1
843	1010	t00013738	GAGTGAAGCATTGGACTG	18	Yes	mature-mt_tRNA-Tyr-GTA	7			2		1	1	9	44	1		2		2		15	2	1		1	8		7	1			6					4	2	2	2	1			1	3	2
844	1011	t00013739	GCAGAGTGGGGTTTTGCAGTC	21	Yes	mature-mt_tRNA-Ala-TGC	7					2			13										1															1
845	1012	t00013753	GTTAACTAAGTGTTTGTGGGTTTA	24	Yes	mature-mt_tRNA-Asn-GTT	7								15	1													1	1							1				1	3
847	1014	t00013794	GAAAGCTCACAAGAACT	17	Yes	mature-mt_tRNA-Ser-GCT	7							3								1							3								3		3		2
848	1018	t00013879	TGGCTGAGTGAAGCATTGGACTGTA	25	Yes	mature-mt_tRNA-Tyr-GTA	7		2	62	24	15	46	29	83	38	4	168	5	227		8	26	23		13	73	7	17	14	131	2	1	4	2	39	3	40	6	4	22	38	22	5	11	8	33	16	2
849	1019	t00013898	AGGAGATTTCAACTTAACTTGACC	24	Yes	mature-mt_tRNA-Val-TAC	7				2	1		5	4			2								1				1	1										1	1
850	1020	t00013909	GTTTTTCATATCATTGGTCGTG	22	Yes	mature-mt_tRNA-Glu-TTC	7								7			1											2	1							1										1
851	1021	t00013924	CACAAGAACTGCTAACTC	18	Yes	mature-mt_tRNA-Ser-GCT	7			4		2		4	2			1	5	2		1				1	38					1	1						3		37					1	2
853	1023	t00013960	GTGAAGCATTGGACTGTAAATCT	23	Yes	mature-mt_tRNA-Tyr-GTA	7						1	1	25	3		4		1			1			1			2									1	1		1	1							1
856	1026	t00014109	GTTGTAGTCCGTGCGAGAA	19	Yes	mature-mt_tRNA-Glu-TTC	7								12														1
858	1029	t00014242	ATGGCTGAGTGAAGCATTGGACTGT	25	Yes	mature-mt_tRNA-Tyr-GTA	7		1	18	7	13	13	31	220	51		31	3	26		3	14	4	1	5	5	4	14	7	26		1	1		8	3	20	4	1	5	9	1	2	5	5	16	7	1
861	1032	t00014344	GATTAGGGTGCTTAGCTGT	19	Yes	mature-mt_tRNA-Asn-GTT	7				1		1		24											1	2								1
862	1033	t00014386	CTCAGTAAGTTGCAATACTT	20	Yes	mature-mt_tRNA-Trp-TCA	7			1	1	1		1	11				1											4				1					1		2
863	1035	t00014456	GAAAAAGTCATGGAGGCCA	19	Yes	mature-mt_tRNA-Ser-TGA_5_end	7			6		1		6	24	1				4	1	1			1		4	1	9	1			2	1			4	1	3		7						2	1
864	1036	t00014487	CATATCATTGGTCGTGGTTGTAGTCCG	27	Yes	mature-mt_tRNA-Glu-TTC	7						15	2	10	3		1																		2				1	1							2
865	1037	t00014493	GTCCTTGTAGTATAAACTA	19	Yes	mature-mt_tRNA-Thr-TGT_5_end	7		1	1	1			12	4					10	2	2	1	5			1			5								1	3		4	2			6	1	1
866	1038	t00014525	TTCATATCATTGGTCGTGGTTGTAGTCC	28	Yes	mature-mt_tRNA-Glu-TTC	6						1		2	1							1							1								1				1
870	1043	t00014655	AGTTAAAGACTTTTTCTCTG	20	Yes	mature-mt_tRNA-Pro-TGG	6			1	1			27	16	1		1	2	3			1		2		3		1	3			2	1	1		2				11
871	1049	t00014791	TTGGACTGTAAATCTAAAGACA	22	Yes	mature-mt_tRNA-Tyr-GTA	6			2			1	2	23			1		5	1	1							1										1		2	1			1		1
872	1051	t00014850	GCTCACATCACCCCATA	17	Yes	mature-mt_tRNA-Phe-GAA	6					1		5	2										3		1		4	1			1		4												1
874	1054	t00014981	TTTGGGTGCTAATGGTGGAGTTA	23	Yes	mature-mt_tRNA-Pro-TGG	6			3				3	4				1	4							1									1							2			1	1	1
875	1055	t00015131	ACATCAGATTGTGAATCTGACAACA	25	Yes	mature-mt_tRNA-His-GTG	6				4	2	3		67	5	1	7	1					1		3	1	3	1	1								3			1	6	1	1					2
880	1062	t00015332	CATCAGATTGTGAATCTGACAACA	24	Yes	mature-mt_tRNA-His-GTG	6			3	3	8	8		101	3		4					1		1	1	1	1	1	3			2			1	3	8			1	17	1	1	2
881	1065	t00015393	GCTTTGGGTGCTAATGGTGGAG	22	Yes	mature-mt_tRNA-Pro-TGG	6								10	1													1												1	3				1		1
882	1066	t00015395	GGAGCTTAAACCCCCTTA	18	Yes	mature-mt_tRNA-Ile-GAT	6								1																									1
883	1069	t00015474	TTGGTTATACCCTTCCCGTA	20	Yes	mature-mt_tRNA-Met-CAT	6				1			1	28											1			1	1										1
884	1070	t00015542	GCTCCGAGGTGATTTTCATATTG	23	Yes	mature-mt_tRNA-Cys-GCA	6								3			2						1										1		1					2
885	1072	t00015610	TTGGGTGCTAATGGTGGAGT	20	Yes	mature-mt_tRNA-Pro-TGG	6			2				1	13							2							3		1										8	1				2
886	1073	t00015653	TATCATTGGTCGTGGTTGTAGTCCGT	26	Yes	mature-mt_tRNA-Glu-TTC	6			1	1	2	5		4	4		3										1					1		1	1					1		1
888	1075	t00015663	AGAGCCCGGTAATCGCATA	19	Yes	mature-mt_tRNA-Leu-TAA	6					4		4	14					1				1									1								7					1	1
889	1076	t00015695	CTCACAAGAACTGCTAAC	18	Yes	mature-mt_tRNA-Ser-GCT	6			1	1	2	3	51	10	1			2	14	1		1				61		3	1			5	1		1	2	5	4	1	31	2				1	1
890	1077	t00015804	ACTTACACTTAGGAGATTTC	20	Yes	mature-mt_tRNA-Val-TAC	6				1			1	4					2									1							1	1
891	1078	t00015810	AAGGTATTAGAAAAACC	17	Yes	mature-mt_tRNA-Asp-GTC_5_end	6			1	2	1		59	2					2	1						2		2	3			2						8		2
892	1079	t00015813	AAACATCAGATTGTGAATCTGACA	24	Yes	mature-mt_tRNA-His-GTG	6		2	11	11	21	38	3	151	14		8	37	9	1	3	6	6		1	1	6	4	9		4	4			3	4	4			5	73	17	3	14	2	2	8	3
893	1080	t00015890	GGTAATCGCATAAAACTTAAAA	22	Yes	mature-mt_tRNA-Leu-TAA	6			1				1	1																								1		4	1							1
894	1082	t00015921	AGCTCCGAGGTGATTTTC	18	Yes	mature-mt_tRNA-Cys-GCA_5_end	6		2	10	20	3	1	238	6					1	1	2	1			4	6		8		1							2	6		10						7
896	1085	t00016033	GAGGCTTACGACCCCTTA	18	Yes	mature-mt_tRNA-His-GTG	6							1	9						1																										1
897	1086	t00016047	GTTAACTAAGTGTTTGTGGG	20	Yes	mature-mt_tRNA-Asn-GTT	6			1				1	34	2												1	2				2				1					1
898	1087	t00016079	GCTAATGGTGGAGTTAAAGA	20	Yes	mature-mt_tRNA-Pro-TGG	6					1		1	7									1	1					1											3						1
899	1088	t00016098	CAAGAACTGCTAACTCA	17	Yes	mature-mt_tRNA-Ser-GCT	6			1	2			2	3							1				1	4									2					12
900	1089	t00016100	CTGATTTGCGTTCAGTTGATGCA	23	Yes	mature-mt_tRNA-Ala-TGC	6			1			1	4	4					2													1		1				4	1	1	2
901	1090	t00016121	AACTTACACTTAGGAGATTTCA	22	Yes	mature-mt_tRNA-Val-TAC	6			1			1	1	19	2				2										2									1		1
904	1093	t00016243	GTCCTTGTAGTATAAAC	17	Yes	mature-mt_tRNA-Thr-TGT_5_end	6		1	1	2			68	8					5	5	16	2	13			11			4			5	3				3	14		5	3			6	1	1
905	1095	t00016412	AGAACTGCTAACTCATGCC	19	Yes	mature-mt_tRNA-Ser-GCT	6			5		3		13	32	1				1		4							2				1				3				11				1		1
906	1096	t00016441	TGAGTGAAGCATTGGACTGTAAATCT	26	Yes	mature-mt_tRNA-Tyr-GTA	6			2		1	2	1	72	3		9		1			1			1		2	1								2		2								1
907	1098	t00016478	AGAGTGGGGTTTTGCAGTC	19	Yes	mature-mt_tRNA-Ala-TGC	6					1		5	36														2
908	1099	t00016496	GCACCCAACTTACACTTAGGA	21	Yes	mature-mt_tRNA-Val-TAC	6			2	1	1		7	7														4	1										1
911	1104	t00016604	AACAGCTATCCATTGGTC	18	Yes	mature-mt_tRNA-Leu-TAG	6					1		1	11										1				2													1
914	1108	t00016710	CTATCCATTGGTCTTAGGC	19	Yes	mature-mt_tRNA-Leu-TAG	5			1				1	12				3							1				1			1												1
915	1109	t00016741	GCTAATGGTGGAGTTAAA	18	Yes	mature-mt_tRNA-Pro-TGG	5							1	2				2					1					2				1					1			1
919	1115	t00016986	GAGTGAAGCATTGGACT	17	Yes	mature-mt_tRNA-Tyr-GTA	5							4	15			1			1		2				2														1
920	1118	t00017034	ACTGAAAATGTTTAGACGG	19	Yes	mature-mt_tRNA-Phe-GAA	5							2	6					1																			1		1
921	1119	t00017041	TAACAGCTATCCATTGGTC	19	Yes	mature-mt_tRNA-Leu-TAG	5							4	3										1		1		1													1		1
923	1123	t00017250	CAACTTACACTTAGGAGATT	20	Yes	mature-mt_tRNA-Val-TAC	5							5	5													1											1		3
924	1124	t00017280	TGGACTGTAAATCTAAAGACA	21	Yes	mature-mt_tRNA-Tyr-GTA	5			1		2		6	16	1		1	1	2		1	4						2									1	4		5	3					1		3
925	1125	t00017314	CTAAATAAGCTATCGGGCCCA	21	Yes	mature-mt_tRNA-Met-CAT	5			1																1									4										1
926	1126	t00017327	CATCAGATTGTGAATCT	17	Yes	mature-mt_tRNA-His-GTG	5								19							2							1				1				1
927	1127	t00017360	AGCTATCCATTGGTCTTAG	19	Yes	mature-mt_tRNA-Leu-TAG	5		1	1				1	12												2		2
928	1128	t00017363	GAGCCCGGTAATCGCATAAA	20	Yes	mature-mt_tRNA-Leu-TAA	5			1		1		3	12					1		1							3											1	5				1		1
929	1129	t00017371	CACAAGAACTGCTAACT	17	Yes	mature-mt_tRNA-Ser-GCT	5			1		1		3	2						1						3						1						5		17					2	1
930	1130	t00017398	ATCCATTGGTCTTAGGCCCCA	21	Yes	mature-mt_tRNA-Leu-TAG	5			1				3	19			1				1																			1	1
933	1133	t00017467	CAACTTAACTTGACCGCT	18	Yes	mature-mt_tRNA-Val-TAC	5					1		3	26					2							1														2
935	1136	t00017544	CAAGAACTGCTAACTCATGCCC	22	Yes	mature-mt_tRNA-Ser-GCT	5			1		1		7	5			1					1			1										1					7	2					1
937	1138	t00017587	GATTAGGGTGCTTAGCTGTTA	21	Yes	mature-mt_tRNA-Asn-GTT	5							2	2															1			1
938	1139	t00017620	GTCGTGGTTGTAGTCCGTGCGAGAA	25	Yes	mature-mt_tRNA-Glu-TTC	5			1	1	3	5		5	2				1					1	1				2			4		2			2			1	1	2						2
939	1140	t00017689	AAGGATAACAGCTATCCATTGGTC	24	Yes	mature-mt_tRNA-Leu-TAG	5								1			1
940	1141	t00017690	GTTCTTGTAGTTGAAAT	17	Yes	mature-mt_tRNA-Glu-TTC_5_end	5			8	3	1		177					1	1		1		1		1	2		4	1								1	4		4						2
943	1145	t00017738	GCTATCCATTGGTCTTAGGC	20	Yes	mature-mt_tRNA-Leu-TAG	5							3	7																															1
945	1148	t00017807	GAAAGCTCACAAGAACTGCT	20	Yes	mature-mt_tRNA-Ser-GCT	5		2					18	1				1	1	1	1	3						8			1	1			2	1		8	2	1					1	1
948	1151	t00017967	TATCATTGGTCGTGGTTGT	19	Yes	mature-mt_tRNA-Glu-TTC	5			1		2		13	123			1	1			2	1		1		1		4				2							1	5	1				4
949	1152	t00017969	GCACCCAACTTACACTTAGGAGA	23	Yes	mature-mt_tRNA-Val-TAC	5					2		3	1	1								1		1													1
950	1153	t00017973	TGGTCGTGGTTGTAGTCCGTGCGAGAA	27	Yes	mature-mt_tRNA-Glu-TTC	5					4	8	10	12	9		5	2	1					1			1		3	2					1	1					1
951	1154	t00018000	TAACCAAAACATCAGATTGTGA	22	Yes	mature-mt_tRNA-His-GTG	5			1	4	6	14	5	15	5		4	4	1	1	1					4	2	6		1							2			3	1		1	1	1		1
952	1155	t00018036	CACCCAACTTACACTTAGG	19	Yes	mature-mt_tRNA-Val-TAC	5							3	18																								1	1
953	1156	t00018054	GGGTGCTAATGGTGGAGTTA	20	Yes	mature-mt_tRNA-Pro-TGG	5		1		1				8				1					1	1														1								2
954	1157	t00018290	CTTTGGGTGCTAATGGTG	18	Yes	mature-mt_tRNA-Pro-TGG	5			1		1			22					1							1		2	1											3
956	1159	t00018385	GCTCCGAGGTGATTTTCATATT	22	Yes	mature-mt_tRNA-Cys-GCA	5			1	1	1	6	20	8	2		2		1	2		1			1				1				1			2	1	1	1	13	1			2
958	1161	t00018456	GATTTCAACTTAACTTG	17	Yes	mature-mt_tRNA-Val-TAC	5							2	2				1	1		2							1				1								2
959	1162	t00018550	TGTGAATCTGACAACAGAGGCT	22	Yes	mature-mt_tRNA-His-GTG	5				3	2		4	23														1				1								1								5
960	1163	t00018580	AGCTCCGAGGTGATTTTCA	19	Yes	mature-mt_tRNA-Cys-GCA_5_end	5			1		1		6	21					1		1	3				1		3								2		1	2	11
962	1165	t00018634	AAACATCAGATTGTGAATCTGACAACAG	28	Yes	mature-mt_tRNA-His-GTG	5			1	1	4	2	1	70	2		3										1	3							1	1	1				3
965	1169	t00018799	GTTCTTGTAGTTGAAATA	18	Yes	mature-mt_tRNA-Glu-TTC_5_end	5				6	1	10	27	1	1			4	4	1	1			1		3		2				2	1		1	1	2	11		3	1
967	1172	t00018818	TTATGATAATCATATTTACCA	21	Yes	mature-mt_tRNA-Arg-TCG	5			1				5			1					1											1				1				2					1	1	1
968	1173	t00018828	ATGCCCCCATGTCTAACA	18	Yes	mature-mt_tRNA-Ser-GCT	5			2					21							1			1				2												2
970	1176	t00018871	GTGAATCTGACAACAGAGGCT	21	Yes	mature-mt_tRNA-His-GTG	5		2		1	1		8	9			1															1					1			1								1
971	1177	t00018875	AAGCACCCAACTTACACTTAGG	22	Yes	mature-mt_tRNA-Val-TAC	5			2					11			1					1	1					1									1	2		2	4			1
972	1178	t00018970	GCTTCAAACCTGCCGGGGC	19	Yes	mature-mt_tRNA-Cys-GCA	5							6	5						1
973	1179	t00018973	AACAGCTATCCATTGGTCT	19	Yes	mature-mt_tRNA-Leu-TAG	5			1					8														5																1
975	1181	t00019031	GGTAAAATGGCTGAGTG	17	Yes	mature-mt_tRNA-Tyr-GTA_5_end	5						1	2	5				1										1	1			1						1		5
977	1184	t00019347	GCACCCAACTTACACTTA	18	Yes	mature-mt_tRNA-Val-TAC	5				1	1			5																		1						2				1			1
980	1188	t00019459	CACTGAAAATGTTTAGACGGGCTCACA	27	Yes	mature-mt_tRNA-Phe-GAA	5					1	5	5	2										1	1		1		2				2		3				4	1						1
981	1189	t00019484	CTTTGGGTGCTAATGGTGGA	20	Yes	mature-mt_tRNA-Pro-TGG	5								7															1											2
983	1192	t00019592	TGGTTGTAGTCCGTGCGAGAA	21	Yes	mature-mt_tRNA-Glu-TTC	5			4		2			53	2						3			1				2				1					1
984	1193	t00019608	TGGGTGCTAATGGTGGAGTTA	21	Yes	mature-mt_tRNA-Pro-TGG	5			1				1	5				1	1														1			1	2			6
987	1196	t00019697	GTTCTTGTAGTTGAAATACAAC	22	Yes	mature-mt_tRNA-Glu-TTC_5_end	4			7	11	3	20	90	4			2	3		1	1					3		2	5				1			1		19	2	7	2		2	1	1	2
988	1199	t00019718	GCTAACTCATGCCCCCATGTCT	22	Yes	mature-mt_tRNA-Ser-GCT	4			27		9	1	3	6		1						2	1		2				1			2		12	1				1	3		1		1		2
989	1200	t00019726	CAAAACATCAGATTGTGAATCTGACAACA	29	Yes	mature-mt_tRNA-His-GTG	4			2	1	3	6		16	2		2	10					1														1		1		3			3
991	1202	t00019866	TTCAACTTAACTTGACCGCTC	21	Yes	mature-mt_tRNA-Val-TAC	4			1		4	1	1	5							1	2							3		1		1		1	1												1
992	1203	t00019909	CACTGAAAATGTTTAGACGGGC	22	Yes	mature-mt_tRNA-Phe-GAA	4			2		7		25	8				1			1	1		2	2		3					1	1	1					1	6
993	1204	t00019954	AAACGAATGATTTCGACTCA	20	Yes	mature-mt_tRNA-Arg-TCG	4							4	4																					2			1		1
994	1205	t00020230	GAAAGCTCACAAGAACTGCTA	21	Yes	mature-mt_tRNA-Ser-GCT	4			1									1																	1			1	1
996	1207	t00020297	GTTGATGCAGAGTGGGGTTTTGCA	24	Yes	mature-mt_tRNA-Ala-TGC	4			1		1			6																					1
998	1209	t00020317	AACTTCCAATTAACTAGTTTTGAC	24	Yes	mature-mt_tRNA-Gly-TCC	4				6	1		16	3	2				2								2	1	2			1				2	1			9	1		1	1		2
999	1210	t00020339	AAGATTAAGAGAACCAACA	19	Yes	mature-mt_tRNA-Lys-TTT	4			1				3	32	1				4		2	1						1	1		1						1			8	1					1
1001	1215	t00020392	CGAAAATGTTGGTTATACCC	20	Yes	mature-mt_tRNA-Met-CAT	4								1					1									2													2
1006	1221	t00020674	ATGGAGGCCATGGGGTTGG	19	Yes	mature-mt_tRNA-Ser-TGA	4							3	92			1				1						1														2
1007	1222	t00020703	TGAGTGAAGCATTGGACT	18	Yes	mature-mt_tRNA-Tyr-GTA	4							1	9												3														1
1009	1226	t00020784	TACCTCCTCAAAGCAATACA	20	Yes	mature-mt_tRNA-Phe-GAA	4						1	2	7			1												1			1		1						4						1
1013	1232	t00021049	GTGGTTGTAGTCCGTGCGAGAAT	23	Yes	mature-mt_tRNA-Glu-TTC	4			3	1	2	1	14	60	1		2					2	1	2	3	2	3	2	1					4	1		2		2		4	1				3		3
1015	1235	t00021094	GTTGATTAGGGTGCTTAGC	19	Yes	mature-mt_tRNA-Asn-GTT	4			1		1			5					1									2												3
1016	1236	t00021097	TTGTGAATCTGACAACAGAGGCTTACGA	28	Yes	mature-mt_tRNA-His-GTG	4					1	3					1						1																		1
1018	1239	t00021214	CATCAGATTGTGAATCTGACA	21	Yes	mature-mt_tRNA-His-GTG	4			1	2	4	13		59	2		2	41	3		2				1	7		3			1	3				1	2			1	9		1	2			1
1019	1241	t00021221	GATGCAGAGTGGGGTTTTGCA	21	Yes	mature-mt_tRNA-Ala-TGC	4				1				14				1														3
1020	1244	t00021392	GAAAAAGTCATGGAGGC	17	Yes	mature-mt_tRNA-Ser-TGA_5_end	4					1	1	5	3				1	1			1	1			5		1	1			1				2		2		2	1
1021	1245	t00021415	AGTGAAGCATTGGACTGTAAATCTA	25	Yes	mature-mt_tRNA-Tyr-GTA	4								11	2		1		1								1										1				1		1
1022	1246	t00021435	AAACATCAGATTGTGAATCTGA	22	Yes	mature-mt_tRNA-His-GTG	4			1	1	6			13	1			9				1						2	1															1	1			1
1023	1247	t00021493	ACAAGAACTGCTAACTC	17	Yes	mature-mt_tRNA-Ser-GCT	4			3	1	2		3	1							1					15		1				1			1			1		13	1
1034	1263	t00022164	CTCACAAGAACTGCTAA	17	Yes	mature-mt_tRNA-Ser-GCT	4			1				3					1			1	1				14	1								1		1			1
1036	1266	t00022250	GTAGTCCGTGCGAGAATA	18	Yes	mature-mt_tRNA-Glu-TTC_3_end	4			1				5	2					1							1									1			2		1
1038	1273	t00022433	AATAATAGGAGCTTAAACCC	20	Yes	mature-mt_tRNA-Ile-GAT	4					1		2	11	2				3									3													1
1040	1276	t00022488	GTTCTTGTAGTTGAAATACAACGATGGTTT	30	Yes	mature-mt_tRNA-Glu-TTC_5_end	4		1	2	1		6	41			1	1	1	1				1	5	2			2				3	1		1			1			1				1	2	1
1042	1278	t00022492	ATTGTGAATCTGACAACAGAGGCTTACGA	29	Yes	mature-mt_tRNA-His-GTG	4				1		2	2	9	1														2												1
1044	1282	t00022627	GTTGTAGTCCGTGCGAGAAT	20	Yes	mature-mt_tRNA-Glu-TTC	4			4				13	2												1											1				1				1
1045	1283	t00022655	GTCCTTGTAGTATAAACT	18	Yes	mature-mt_tRNA-Thr-TGT_5_end	4		3	2	3	1	1	114	11					8	8	12	3	19		4	22			12			7	5		4	1	8	28	2	9	7	1		5	1	3
1048	1289	t00022751	GTTGATGCAGAGTGGGGTTTTG	22	Yes	mature-mt_tRNA-Ala-TGC	4							1	12			1											1
1049	1290	t00022806	GTGAAGCATTGGACTGTAAATCTA	24	Yes	mature-mt_tRNA-Tyr-GTA	4							1	4				1	1																		1									1
1050	1292	t00022879	TAAAGACTTTTTCTCTGA	18	Yes	mature-mt_tRNA-Pro-TGG_3_end	4			11		2	22	236	17	3		1				2	4	1	2	7	15		14	1	1		8	2		2	14	5	6	7	3	1				7	28	1	1
1053	1297	t00022963	GGTAAAATGGCTGAGTGAAGCA	22	Yes	mature-mt_tRNA-Tyr-GTA_5_end	4		1	17	2	1	16	43	10		4	4	9	10	10			6		6	3		7	2	1		2	2		1	2	8	16	5	15	4			2	1	11	5
1054	1299	t00022988	AGGATAACAGCTATCCATTGGTC	23	Yes	mature-mt_tRNA-Leu-TAG	4			1		3		1	2							1																				3			1
1055	1301	t00023028	GTTTTTCATATCATTGGTC	19	Yes	mature-mt_tRNA-Glu-TTC	4								5								1
1056	1302	t00023040	GATAACAGCTATCCATTGGTCTT	23	Yes	mature-mt_tRNA-Leu-TAG	4						1	1	2	1				1																		1
1058	1305	t00023121	GAAAAAGTCATGGAGGCCATGGGG	24	Yes	mature-mt_tRNA-Ser-TGA_5_end	4		1	4	7	5	85	27	12	8	2			9	7			10	2	4	1		1	8	3		2	1	2	2		3	7	1	3	8	2	1		5	3	4	1
1059	1306	t00023150	GAAAAAGTCATGGAGGCCATGG	22	Yes	mature-mt_tRNA-Ser-TGA_5_end	4			6	1	1	3	13	16	2		2			1	1		1		2	2	2	4	2	1			2			2	2	3	2	3	1	2	1			3	2
1061	1309	t00023211	CTGTAAAGCTAACTTAGCA	19	Yes	mature-mt_tRNA-Lys-TTT	4			1	2		1	4	2				2								6	2		1			5						4	1	6				1	1
1064	1312	t00023300	TGCTAATGGTGGAGTTA	17	Yes	mature-mt_tRNA-Pro-TGG	4							1	2																					1					2
1065	1313	t00023315	GTTGATTAGGGTGCTTAGCTGT	22	Yes	mature-mt_tRNA-Asn-GTT	4			1	1			2	3																								1
1066	1315	t00023404	AATAAGCTATCGGGCCCA	18	Yes	mature-mt_tRNA-Met-CAT	4								1																				2									1
1069	1321	t00023505	GTTAACTAAGTGTTTGTGGGT	21	Yes	mature-mt_tRNA-Asn-GTT	4			3		4	12		47	4	1												1	1			5										1
1070	1322	t00023512	TTTTTCATATCATTGGTCG	19	Yes	mature-mt_tRNA-Glu-TTC	4					2			1	1						1							2				1
1071	1324	t00023519	GTTAAATTATAGGCTAAATCCTATAT	26	Yes	mature-mt_tRNA-Asp-GTC	4			1				1										1		1								1			1				1
1072	1325	t00023555	CTCAGTAAGTTGCAATAC	18	Yes	mature-mt_tRNA-Trp-TCA	4							2	1																							1
1073	1326	t00023609	TAACCAAAACATCAGATTGTG	21	Yes	mature-mt_tRNA-His-GTG	4			1		3	12	18	44	4		1	2	3			11				5	1	13				4	3			5	5	1		6	3			3		1	1
1074	1327	t00023653	AAAACATCAGATTGTGAATCTGACAACAG	29	Yes	mature-mt_tRNA-His-GTG	4			6	3	1	2	6	93	3		4					1			1		1	3	1								1				2			1
1076	1331	t00023881	CTCACAAGAACTGCTAACTCA	21	Yes	mature-mt_tRNA-Ser-GCT	4			3	1	6	1	26	13	2	1			5		1				3	13	1		2			3	1		2	4	2	1		36	1				2	2	1	2
1077	1332	t00023892	GGTGCTAATGGTGGAGTTA	19	Yes	mature-mt_tRNA-Pro-TGG	4				2			2	16					1									1				1								1
1079	1336	t00024105	CTGAGTGAAGCATTGGAC	18	Yes	mature-mt_tRNA-Tyr-GTA	4			1				2	3					1							6														1					1
1080	1338	t00024153	GCATTGGACTGTAAATCTAAAGAC	24	Yes	mature-mt_tRNA-Tyr-GTA	4					1		4	6	3		2		3					1	2										1					6	4		2				1
1081	1340	t00024160	CTGATTTGCGTTCAGTTGATGC	22	Yes	mature-mt_tRNA-Ala-TGC	4				1	1		10	5			1	1	1				2					3	1										1		1	1				2
1084	1346	t00024320	GCTAATGGTGGAGTTAAAGACTT	23	Yes	mature-mt_tRNA-Pro-TGG	4						2					1	1																						2						1
1085	1347	t00024349	TTAGGAGATTTCAACTTAACTTGACCGC	28	Yes	mature-mt_tRNA-Val-TAC	4						4		4																											1
1086	1348	t00024353	AACTTCCAATTAACTAGTTTTGACAACA	28	Yes	mature-mt_tRNA-Gly-TCC	4							3	5				1	1								1		1
1087	1349	t00024370	CACTGAAAATGTTTAGACGGGCTC	24	Yes	mature-mt_tRNA-Phe-GAA	4		2	6	14	7	2	235	1										1	5	1			6			1			2			5	1	14	3			2	1
1088	1350	t00024415	CAGACCAAGAGCCTTCA	17	Yes	mature-mt_tRNA-Trp-TCA	3							1									1				1														1
1093	1356	t00024509	ATAACAGCTATCCATTGG	18	Yes	mature-mt_tRNA-Leu-TAG	3					1		3	13														1
1094	1357	t00024526	GAACCAACACCTCTTTACA	19	Yes	mature-mt_tRNA-Lys-TTT	3				1			1	1				1							1				1										1
1096	1359	t00024611	AAATACAGACCAAGAGCCTTC	21	Yes	mature-mt_tRNA-Trp-TCA	3							1	16				1	1		1	1						1						1							1					1
1097	1360	t00024639	TGTGAATCTGACAACAGAGGCTT	23	Yes	mature-mt_tRNA-His-GTG	3			1	4	1		32	3			2					2			2													2			1				2			2
1098	1362	t00024703	ATTGTGAATCTGACAACAGAGGCTT	25	Yes	mature-mt_tRNA-His-GTG	3			2	17	6	2	51	40	9		10	1	1		1		2		2	1		5	3	2		2					1			2	14			1	4	2	3	2
1102	1367	t00024876	CTGAGTGAAGCATTGGACT	19	Yes	mature-mt_tRNA-Tyr-GTA	3							1	13								1																1		4
1104	1369	t00024936	AAGCACCCAACTTACACTTAGGAG	24	Yes	mature-mt_tRNA-Val-TAC	3				1			2	5																										3			1
1105	1371	t00025021	AAGGTCAGCTAAATAAGC	18	Yes	mature-mt_tRNA-Met-CAT	3							1	8	1		1	1			1	1				1									1			1
1106	1374	t00025088	AACGATGGTTTTTCATATCATTGGTCGTGG	30	Yes	mature-mt_tRNA-Glu-TTC	3								5											1				1							1
1107	1375	t00025118	CACATCACCCCATAAACA	18	Yes	mature-mt_tRNA-Phe-GAA_3_end	3			2	1			4	1			1		1		1			3	1	1		3
1108	1376	t00025176	AGATTAAGAGAACCAACACC	20	Yes	mature-mt_tRNA-Lys-TTT	3			1	1			2	4				1				1																1	1
1110	1378	t00025313	TCATATCATTGGTCGTGGTTGTAGTCCG	28	Yes	mature-mt_tRNA-Glu-TTC	3						2		1	1																										1
1112	1382	t00025416	GAACCAACACCTCTTTACAGTG	22	Yes	mature-mt_tRNA-Lys-TTT	3		1			1		5					1								1									1				1	2				2	1
1113	1383	t00025451	AAAACATCAGATTGTGAATCT	21	Yes	mature-mt_tRNA-His-GTG	3				1	1		6	180	3			2			2	3			1		3	4	2											3					1	1
1114	1384	t00025452	ATTAGAATCTTAGCTTTGGGTG	22	Yes	mature-mt_tRNA-Pro-TGG	3			1			1		5	1							1															1						1
1116	1386	t00025550	CACTGAAAATGTTTAGACGGG	21	Yes	mature-mt_tRNA-Phe-GAA	3				2	2		7	1											1				1			1														1
1119	1390	t00025653	CCAAAACATCAGATTGTGAATC	22	Yes	mature-mt_tRNA-His-GTG	3					3			4			2		2											1
1121	1396	t00025793	GGTAATCGCATAAAACTTAAAAC	23	Yes	mature-mt_tRNA-Leu-TAA	3			1				6		1				1																1					9
1122	1397	t00025877	CGTGGTTGTAGTCCGTGCGAGAATA	25	Yes	mature-mt_tRNA-Glu-TTC_3_end	3			2			6	22	4			2							3	14				1			2	3				5		3			1		1	9	3
1123	1398	t00025881	GGACTGTAAATCTAAAGACA	20	Yes	mature-mt_tRNA-Tyr-GTA	3			3	1			2	20					3				1					2	1			1						2					1		2	7
1126	1401	t00026012	CACTTAGGAGATTTCAACTT	20	Yes	mature-mt_tRNA-Val-TAC	3							14	1					1
1127	1403	t00026056	ACTGCTAACTCATGCCCCC	19	Yes	mature-mt_tRNA-Ser-GCT	3				4			5	2				6			1				1		1	1									1	1	1	7						1
1128	1404	t00026058	ACCTTTTTCCAAGGACACCA	20	Yes	mature-mt_tRNA-Thr-TGT_CCA_end	3			1	8			9	5	3			1	1		1		1			3	1	3			1	5				9	1	7	7	19				2	7			6
1129	1407	t00026173	TGTAGTCCGTGCGAGAATA	19	Yes	mature-mt_tRNA-Glu-TTC_3_end	3		1	3			4	36	2								2		2	2	5			3			4				1	2	3	3	1					13	2		1
1130	1408	t00026212	AAGCATTGGACTGTAAAT	18	Yes	mature-mt_tRNA-Tyr-GTA	3							1	12				1							1			6								1				1
1133	1412	t00026333	CTTTGGGTGCTAATGGTGGAG	21	Yes	mature-mt_tRNA-Pro-TGG	3		1	1					12				1											1				1		1
1135	1414	t00026544	GAGTGAAGCATTGGACTGTAAATCTAA	27	Yes	mature-mt_tRNA-Tyr-GTA	3			1					7					2							1											1		1							1
1136	1415	t00026570	GTTGATTAGGGTGCTTAGCTGTT	23	Yes	mature-mt_tRNA-Asn-GTT	3						2	3	4					1										1				1						1
1138	1417	t00026632	AGTGAAGCATTGGACTG	17	Yes	mature-mt_tRNA-Tyr-GTA	3								4				1														1						1
1140	1419	t00026704	GAGTTAAAGACTTTTTCTCTG	21	Yes	mature-mt_tRNA-Pro-TGG	3			2				3	4					1									1				1						1		5
1142	1421	t00026729	GGTTTTTCATATCATTGGTCGTG	23	Yes	mature-mt_tRNA-Glu-TTC	3								6	1		1	2		1								1					1
1143	1422	t00026787	ATTTCAACTTAACTTGACCGCTC	23	Yes	mature-mt_tRNA-Val-TAC	3						1	4	4														1	2			1					1			1						1		1
1144	1423	t00026798	ATAAACTAATACACCAG	17	Yes	mature-mt_tRNA-Thr-TGT	3					1		3					1								1						2								3								1
1145	1424	t00026822	CAGAGAATAGTTTAAATTAG	20	Yes	mature-mt_tRNA-Pro-TGG_5_end	3			8		1		15	3					2			1				2		3				2					1	1		29	1					5		1
1148	1430	t00026941	GGTGGAGTTAAAGACTTTTTCTCTGA	26	Yes	mature-mt_tRNA-Pro-TGG_3_end	3			3		1	11	22	2	4		1		1						2	1	1	1		1			1		4		9		1							5	1
1152	1435	t00027122	CTGCTAACTCATGCCCCCATG	21	Yes	mature-mt_tRNA-Ser-GCT	3			2			2	2	6				1						2	1	1		1	1									1		1
1153	1436	t00027157	CTTACACTTAGGAGATTTC	19	Yes	mature-mt_tRNA-Val-TAC	3							1	2				1	1													1				1		1
1155	1439	t00027213	CAAGAACTGCTAACTCATGC	20	Yes	mature-mt_tRNA-Ser-GCT	3			4		1		10	7				2							1	1		2	1						1		1			9	2					1
1156	1440	t00027231	GCTGAGTGAAGCATTGGAC	19	Yes	mature-mt_tRNA-Tyr-GTA	3			1	3			1	2				9	3	1	1					18		2			1	1		1			1		9	3						1
1157	1441	t00027267	GTTTATGTAGCTTACCTCCTCAA	23	Yes	mature-mt_tRNA-Phe-GAA_5_end	3			1	1	1		2	1				2	4	1				1	1		2	3				2	2			2	2		3					1			2
1158	1442	t00027286	GCTAATGGTGGAGTTAA	17	Yes	mature-mt_tRNA-Pro-TGG	3							1	4				1	1		1					15		1	1						1						2					4
1163	1452	t00027455	AAGCACCCAACTTACACTTAGGA	23	Yes	mature-mt_tRNA-Val-TAC	3			1		1			7																		2
1167	1456	t00027587	AATACAGACCAAGAGCCTTCA	21	Yes	mature-mt_tRNA-Trp-TCA	3						1	1	32														2							1		1							1		1
1168	1457	t00027596	GGCTCACATCACCCCATAA	19	Yes	mature-mt_tRNA-Phe-GAA	3			1		2	1	1								1			2		3		4										1		1							1
1170	1460	t00027650	TAATGGTGGAGTTAAAGACT	20	Yes	mature-mt_tRNA-Pro-TGG	3			1		1	1		9			1	1				1				1		4						1	1
1172	1462	t00027742	GAGATTTCAACTTAACTTGACCGCTCTG	28	Yes	mature-mt_tRNA-Val-TAC	3			1	2	1	21	12	2	10	1	4	3	2			1	2			6		3	4		1	1	2	8	3	2	1	2	2		2				1		1
1173	1463	t00027786	TTTTCATATCATTGGTCGTGGT	22	Yes	mature-mt_tRNA-Glu-TTC	3								3				1																						1
1174	1465	t00027867	AGTAAGGTCAGCTAAATAAG	20	Yes	mature-mt_tRNA-Met-CAT_5_end	3			2	15	1	1	81	9		1	1	1		1		1		7	1	1	1	1	3			2		1		1	1	14	4	1						1		3
1176	1467	t00028059	AAAGATTAAGAGAACCAACACC	22	Yes	mature-mt_tRNA-Lys-TTT	3			3				5	10													1	1				1							1	1	1
1177	1468	t00028258	AGCTCCGAGGTGATTTTCATA	21	Yes	mature-mt_tRNA-Cys-GCA_5_end	3			12	17	4	5	169	12	5	1	1	1	3	4		1	1		2	4		5	4			3	1			2	5	11	5	14	2		2	4		9
1179	1470	t00028318	CATATCATTGGTCGTGGTTGTAGTCCGTG	29	Yes	mature-mt_tRNA-Glu-TTC	3					1	6	2	6													1					1					1								1			1
1182	1473	t00028387	TTCAACTTAACTTGACCGCTCT	22	Yes	mature-mt_tRNA-Val-TAC	3			1		1		1	9			1		1									1													2							2
1183	1474	t00028473	AGAACTGCTAACTCATG	17	Yes	mature-mt_tRNA-Ser-GCT	3					1	1	2	9					1		2					4		1				1						1		1
1184	1475	t00028484	GTTTAGACGGGCTCACATC	19	Yes	mature-mt_tRNA-Phe-GAA	3							4	1							1				1	7		2										1	1
1188	1479	t00028597	AGATTGTGAATCTGACAACAG	21	Yes	mature-mt_tRNA-His-GTG	3			3	1	1	2	4	32	1		2	1	2		3	1				6		1				1			2						6		2	2		2
1189	1480	t00028610	GCTATCCATTGGTCTTAGGCCCC	23	Yes	mature-mt_tRNA-Leu-TAG	3							2	2																										1
1190	1482	t00028656	GAGCTTAAACCCCCTTATTTC	21	Yes	mature-mt_tRNA-Ile-GAT	3			1			1	4						1	1	1					2										1	1			3	2
1192	1486	t00028774	AGCTCCGAGGTGATTTTCATATTG	24	Yes	mature-mt_tRNA-Cys-GCA_5_end	3			2	1	3	7	8	6	2	1	2		3		1	3	2				1							1	3	1	1	1		4	4	1				1
1193	1487	t00028806	TAGGATGGGGTGTGATAGGTGGCACG	26	Yes	mature-mt_tRNA-Gln-TTG_5_end	3		1	2	1		30	11	10	1		1										1	1	1			1	1	1			1		1	1	2		1	2	1	1	2	1
1194	1490	t00028862	TTTTCATATCATTGGTCGTGG	21	Yes	mature-mt_tRNA-Glu-TTC	3					1	1		3	1			1										3				1						1		3
1195	1492	t00028890	GATAACAGCTATCCATTGG	19	Yes	mature-mt_tRNA-Leu-TAG	3				1			1	15																										2					1
1196	1495	t00028951	TAGGAGATTTCAACTTAACTTGACCGCTC	29	Yes	mature-mt_tRNA-Val-TAC	3					1		9	4																								1		6
1197	1497	t00028960	TCAACTTAACTTGACCGCTC	20	Yes	mature-mt_tRNA-Val-TAC	3							11	5								1										1								2
1199	1501	t00029117	GTTGATGCAGAGTGGGGTTTTGCAGTC	27	Yes	mature-mt_tRNA-Ala-TGC	3						1	1	5													1					1
1203	1506	t00029468	GTTATACCCTTCCCGTACTA	20	Yes	mature-mt_tRNA-Met-CAT_3_end	3			2				1	1										1				1
1205	1508	t00029568	ATTGTGAATCTGACAACAGAGGCTTAC	27	Yes	mature-mt_tRNA-His-GTG	3					2	1	1	50	5		2	1			1		1		1		1	2	3						2		1			1	2
1206	1509	t00029598	CTGAAAATGTTTAGACGGGCTCACA	25	Yes	mature-mt_tRNA-Phe-GAA	3						2	2											1
1207	1511	t00029654	CGAAAATGTTGGTTATACCCTTCCC	25	Yes	mature-mt_tRNA-Met-CAT	3						1		3			1						1	1																	5	1			1
1208	1512	t00029660	AAGATTAAGAGAACCAACACCT	22	Yes	mature-mt_tRNA-Lys-TTT	3					2		1	4																			1							2
1209	1513	t00029668	AGAACTGCTAACTCATGCCCC	21	Yes	mature-mt_tRNA-Ser-GCT	3			7		1		10	22					2	1	1	2		3		1		1				1		2	1		1	1		10	2	1				2
1210	1514	t00029716	CACAAGAACTGCTAACTCA	19	Yes	mature-mt_tRNA-Ser-GCT	3			1		1		7	4	1		2	1						2		10		2						4	1					23			1				1
1213	1517	t00029813	GCTGAGTGAAGCATTGGACTGTAA	24	Yes	mature-mt_tRNA-Tyr-GTA	3			3	1	1	2	3	6	3		16		10			1	1			4	1			3		1		1			4	2		2	4	1			1	3
1215	1520	t00029897	TGCCCCCATGTCTAACAACATGGCTTTCTC	30	Yes	mature-mt_tRNA-Ser-GCT	3			3	5	3	3	6	4		1			8				2		2	2	3	1		1		1	1	1	16	1	1	2		6	1		1	1		2	1
1216	1523	t00029987	CTTTGGGTGCTAATGGTGG	19	Yes	mature-mt_tRNA-Pro-TGG	3					4			33	1		2		1									1	2								4			7	2				2	1
1218	1526	t00030146	AGGATAACAGCTATCCATTGGTCTT	25	Yes	mature-mt_tRNA-Leu-TAG	3				2		1		2															1								1
1220	1531	t00030297	TAACAGCTATCCATTGGTCT	20	Yes	mature-mt_tRNA-Leu-TAG	3								6								1
1221	1532	t00030329	GCTCACAAGAACTGCTAAC	19	Yes	mature-mt_tRNA-Ser-GCT	3			1	1			11	2				1	3		2					26	2	2				1	1		3	1		3		8				1				1
1222	1533	t00030427	AACAGCTATCCATTGGTCTTAGG	23	Yes	mature-mt_tRNA-Leu-TAG	3			1	5	1		1	5													1									1					1	1
1224	1535	t00030486	TTCATATCATTGGTCGTGG	19	Yes	mature-mt_tRNA-Glu-TTC	3							1	4										1				1	1					2
1225	1536	t00030545	TTGTAGTCCGTGCGAGA	17	Yes	mature-mt_tRNA-Glu-TTC	3							7	4															1			4						1		2
1227	1539	t00030668	CTCACAAGAACTGCTAACTCATGCC	25	Yes	mature-mt_tRNA-Ser-GCT	3			3	1			3	2	1		1						1			1			1						1		1	1						2
1229	1541	t00030687	AGAACTGCTAACTCATGC	18	Yes	mature-mt_tRNA-Ser-GCT	3			1		1		6	3												2		1												10						2
1232	1544	t00030798	GAGCCCGGTAATCGCATAAAA	21	Yes	mature-mt_tRNA-Leu-TAA	3					2		1	2					2	1						1													1	2
1234	1546	t00030877	AGTGAAGCATTGGACTGTAAAT	22	Yes	mature-mt_tRNA-Tyr-GTA	3							1	3					1
1235	1547	t00030943	GCTCACAAGAACTGCTAACT	20	Yes	mature-mt_tRNA-Ser-GCT	3				2	1	1	17	3					2	4		3			1	18		1				2	1		1	1		3	1	28					7			2
1236	1548	t00030971	GATTGTGAATCTGACAACAGAGG	23	Yes	mature-mt_tRNA-His-GTG	3			5	1	5	1	5	40	2		3					1			1				4			1			1		1		1		9	1	1	1		2	2
1238	1552	t00030981	CATGCCCCCATGTCTAACAACA	22	Yes	mature-mt_tRNA-Ser-GCT	3					1	2	1					1															1
1239	1553	t00031020	CATTCAAAAAAGAGTACC	18	Yes	mature-mt_tRNA-Gly-TCC	3			2				13	1					1							1		2	1				1													1
1240	1556	t00031251	AATAGGAGCTTAAACCC	17	Yes	mature-mt_tRNA-Ile-GAT	3							1	11							1
1241	1558	t00031304	GATGCAGAGTGGGGTTTTGCAGTCC	25	Yes	mature-mt_tRNA-Ala-TGC	3								7								1							1				1						2
1244	1561	t00031359	AGTAAGGTCAGCTAAATAAGCT	22	Yes	mature-mt_tRNA-Met-CAT_5_end	3			3	11	4	3	125	8				2	1		1		2		2	2		2	2			5		1			1	14	3	4	1	1				4		2
1247	1564	t00031404	GTTAAAGACTTTTTCTCTG	19	Yes	mature-mt_tRNA-Pro-TGG	3			1		1	2	22	6								2				1			1			7				4		1	1	1					1	1
1248	1566	t00031442	AATGGTGGAGTTAAAGACTT	20	Yes	mature-mt_tRNA-Pro-TGG	3					1		1	8												1		4									1			3	1				1
1251	1570	t00031664	CAAGAACTGCTAACTCATGCC	21	Yes	mature-mt_tRNA-Ser-GCT	3			7	1	1		19	16				1	2		2				1	2		2							1					20	3			1	1	1		1
1252	1571	t00031676	TTTCAACTTAACTTGACCGCTCT	23	Yes	mature-mt_tRNA-Val-TAC	3			1		3	2	4	4	2			1	1			1												2				1	1	1
1253	1572	t00031729	CTTTGGGTGCTAATGGTGGAGTTA	24	Yes	mature-mt_tRNA-Pro-TGG	3			1	1	2	1	1	2													1	1	1			1								2	1					1	1
1255	1575	t00031793	AATTAACTAGTTTTGACAACATT	23	Yes	mature-mt_tRNA-Gly-TCC	3					1	1	2	3					1													2				1				3					1
1258	1581	t00032024	AAACATCAGATTGTGAATCTGACAAC	26	Yes	mature-mt_tRNA-His-GTG	3						1		20	1			1				1			2																	2					1
1260	1584	t00032248	ATGGTGGAGTTAAAGACT	18	Yes	mature-mt_tRNA-Pro-TGG	3					1			14	1										2			1					1							3
1262	1587	t00032285	TATAAACTAATACACCAG	18	Yes	mature-mt_tRNA-Thr-TGT	3								2																		1									2
1263	1588	t00032302	GACGGGCTCACATCACCCCATA	22	Yes	mature-mt_tRNA-Phe-GAA	3					1	1	6	1																										2					1
1275	1607	t00032740	CTATCCATTGGTCTTAGGCCCC	22	Yes	mature-mt_tRNA-Leu-TAG	3							5	1				1																					1	1			1
1277	1610	t00032803	ATATCATTGGTCGTGGTTGTAGTCCGT	27	Yes	mature-mt_tRNA-Glu-TTC	3				1	1		1	6			1		1										1	1					2					1		1					1
1280	1613	t00032896	AAGGGCTTAGCTTAATT	17	Yes	mature-mt_tRNA-Ala-TGC_5_end	3							5	3														3	1																	1
1281	1614	t00032909	CTGAGTGAAGCATTGGACTGTAAA	24	Yes	mature-mt_tRNA-Tyr-GTA	3			1			1		1	1		1		5																					2	2				1
1284	1617	t00033138	ACTCCAAATAAAAGTACCA	19	Yes	mature-mt_tRNA-Leu-TAG_CCA_end	2													2									1	1					1		1		2		1				1	2
1285	1618	t00033150	TCATATCATTGGTCGTGGTTGTAGTC	26	Yes	mature-mt_tRNA-Glu-TTC	2					2	1	1	13	8		4		2			1	1			1				1	1										8				1		1
1290	1623	t00033446	AACTGCTAACTCATGCCCCC	20	Yes	mature-mt_tRNA-Ser-GCT	2			1		3		5	10								1		1														1		7
1295	1631	t00033678	AAAGATTAAGAGAACCAACAC	21	Yes	mature-mt_tRNA-Lys-TTT	2							2	2															1											3			1
1298	1635	t00033846	AACATCAGATTGTGAATCT	19	Yes	mature-mt_tRNA-His-GTG	2			1		1			105								2						2				5				3				1	1
1301	1638	t00033998	AATAGGAGCTTAAACCCC	18	Yes	mature-mt_tRNA-Ile-GAT	2								7															2
1302	1639	t00034027	AAGAGAACCAACACCTCTTTACAG	24	Yes	mature-mt_tRNA-Lys-TTT	2			2					1			1	3	1				2									1	1	1			1			1				2		1
1303	1641	t00034187	TTGGGTGCTAATGGTGGAGTTAA	23	Yes	mature-mt_tRNA-Pro-TGG	2					2		2	1	1													1							1					3				1	1
1305	1643	t00034352	GCTTTGGGTGCTAATGGTGGAGTTA	25	Yes	mature-mt_tRNA-Pro-TGG	2								2															1												2	1
1306	1644	t00034353	GTTGATGCAGAGTGGGGTTTTGCAGTCCTT	30	Yes	mature-mt_tRNA-Ala-TGC	2						1		1																					1												1
1309	1647	t00034610	AGCACCCAACTTACACTTAGG	21	Yes	mature-mt_tRNA-Val-TAC	2							2	10	1												1	1	1			1
1312	1650	t00034895	AAGAACTGCTAACTCATGCC	20	Yes	mature-mt_tRNA-Ser-GCT	2			6	1	2		8	19							2				1	1		1									1			19	1	1		1		1	1
1315	1656	t00035075	GGTTTTTCATATCATTGGTCGTGG	24	Yes	mature-mt_tRNA-Glu-TTC	2		1	1			3		3	5		3	1				1	1		1				1	1				1	1				3	1	4		1	1	1	1		1
1318	1659	t00035173	AGTAAGGTCAGCTAAATAAGCTA	23	Yes	mature-mt_tRNA-Met-CAT_5_end	2				8	1		43	1									1					2	1			2					1	7			1					2
1320	1662	t00035284	ACAAGAACTGCTAACTCATGCCC	23	Yes	mature-mt_tRNA-Ser-GCT	2				1	1	3	6					1																	2					6	11
1321	1664	t00035339	GTTAAAGATTAAGAGAACCA	20	Yes	mature-mt_tRNA-Lys-TTT	2						1	18	7	1																						1	1		8
1322	1665	t00035348	ATACCCCGAAAATGTTGG	18	Yes	mature-mt_tRNA-Met-CAT	2				3	1		1	1										1																	1					1
1324	1668	t00035436	AACTCATGCCCCCATGTCTAACA	23	Yes	mature-mt_tRNA-Ser-GCT	2			4				1	8									1											1				1				1				1
1325	1669	t00035473	AACTGCTAACTCATGCCCCCA	21	Yes	mature-mt_tRNA-Ser-GCT	2			1					1				1										1
1326	1670	t00035487	TTGGGTGCTAATGGTGGAG	19	Yes	mature-mt_tRNA-Pro-TGG	2					2		2	27																										4
1327	1671	t00035547	ATCATTGGTCGTGGTTGTAGTCCGT	25	Yes	mature-mt_tRNA-Glu-TTC	2			5	1	3	3			4		7				1	1		1					1			2		1			1				1	1		1
1330	1674	t00035697	CCAAAACATCAGATTGTGAATCTGACAAC	29	Yes	mature-mt_tRNA-His-GTG	2			1	1	2		1	5			2															1					2											1
1332	1677	t00035953	GAAAGCTCACAAGAACTGC	19	Yes	mature-mt_tRNA-Ser-GCT	2							3	1						2								1				2						3	1
1339	1685	t00036260	GGAGCTTAAACCCCCTTATT	20	Yes	mature-mt_tRNA-Ile-GAT	2						1	11	1						1																		1		1					1
1340	1686	t00036301	TTCAACTTAACTTGACCGCT	20	Yes	mature-mt_tRNA-Val-TAC	2					1	1		8								1		1
1341	1687	t00036388	CTTAGGAGATTTCAACTTAACTTGACCGC	29	Yes	mature-mt_tRNA-Val-TAC	2				2			2	1				3																					1	2					1
1342	1688	t00036398	AACATCAGATTGTGAATCTGAC	22	Yes	mature-mt_tRNA-His-GTG	2			4	12	12	22	4	19	2			12	1		2	7	2		1	4		4	1			5				2	5	1			1	5		1		2	3	2
1347	1693	t00036763	GAAAATGTTTAGACGGGCTCA	21	Yes	mature-mt_tRNA-Phe-GAA	2			4	1	4	2	6	2			1			1	2							2	1			2		2				3		1		3				2		1
1348	1694	t00036834	GGTTATACCCTTCCCGTACT	20	Yes	mature-mt_tRNA-Met-CAT	2							1	2																									1
1350	1696	t00036905	CAGAGAATAGTTTAAATTAGA	21	Yes	mature-mt_tRNA-Pro-TGG_5_end	2						1	17	2	2		1	1	9	1	1	1			1	1		5				1			1		1	1		5	1							2
1351	1698	t00037091	TTTTCATATCATTGGTCG	18	Yes	mature-mt_tRNA-Glu-TTC	2								4	1											1						1								1
1352	1699	t00037110	CATATCATTGGTCGTGGTTG	20	Yes	mature-mt_tRNA-Glu-TTC	2					2		1	32			1	1		1	1					1		4
1354	1701	t00037319	GGTAAAATGGCTGAGTGAAGCATT	24	Yes	mature-mt_tRNA-Tyr-GTA_5_end	2		1	22	5	8	209	9	6		1	1	4	8	7	6	1	25		3	5	1	2	5	1		7	4	3	3		15	5	8	3	18	1	3	2	1	2	23
1360	1707	t00037703	ACAGCTATCCATTGGTC	17	Yes	mature-mt_tRNA-Leu-TAG	2			1				5	2									1		1	1
1361	1708	t00037718	GTTAAAGATTAAGAGAACC	19	Yes	mature-mt_tRNA-Lys-TTT	2			3	2	1		124	6	1		1		7		1	1				4		6			2	3			1	1	1	1	1	25	3					2
1362	1709	t00037758	GAACTGCTAACTCATGC	17	Yes	mature-mt_tRNA-Ser-GCT	2			1				2									2				2														3
1363	1711	t00037800	GATTAGGGTGCTTAGCTGTTAAC	23	Yes	mature-mt_tRNA-Asn-GTT	2								3					3										1						1								1	1
1366	1715	t00037932	GTTGATTAGGGTGCTTAGCTG	21	Yes	mature-mt_tRNA-Asn-GTT	2							1	2																										3
1370	1723	t00038348	TACGACCCCTTATTTACC	18	Yes	mature-mt_tRNA-His-GTG_3_end	2				1			2	5				2																											1
1379	1735	t00038601	AAAATGGCTGAGTGAAGCATTGGACTGTA	29	Yes	mature-mt_tRNA-Tyr-GTA	2		1	9	3		9	7	10	2	3	27		21	2	1	1	5			20	2	2	1	22	2		2	1	8		10	4		4	2	1	3	7	9	4	12	2
1380	1736	t00038612	GTTGATGCAGAGTGGGGTTT	20	Yes	mature-mt_tRNA-Ala-TGC	2					2		3	16	1													1	2
1382	1739	t00038768	GTTGATGCAGAGTGGGGTTTT	21	Yes	mature-mt_tRNA-Ala-TGC	2					2		1	9					1									2
1383	1740	t00038797	CACTGTAAAGCTAACTTAGCATTAA	25	Yes	mature-mt_tRNA-Lys-TTT_5_end	2			1	6	2	1	1	1			2	1			1				2	1			1				1		2		2			2	7			2
1391	1753	t00039443	TGGTTGTAGTCCGTGCGAGAAT	22	Yes	mature-mt_tRNA-Glu-TTC	2			1		2		1	74	1		2						3	2	1			2				3					1				3					1		1
1396	1758	t00039744	GCTGAGTGAAGCATTGGACTGTAAATCT	28	Yes	mature-mt_tRNA-Tyr-GTA	2			1				1	15																								1
1397	1759	t00039788	TTATGATAATCATATTTACCAA	22	Yes	mature-mt_tRNA-Arg-TCG_3_end	2		2					15						1						1	1									1				1	1		1			3	1
1402	1765	t00040053	AAGGGCTTAGCTTAATTAAAGTGGC	25	Yes	mature-mt_tRNA-Ala-TGC_5_end	2			1	5	3	4	27		1		2		3	2			1		2			2	1	2					1				1	1	1			1		5	1	1
1403	1766	t00040129	TCAAACCTGCCGGGGCTT	18	Yes	mature-mt_tRNA-Cys-GCA_3_end	2							3	3												3		5									1
1407	1772	t00040356	CAGATTGTGAATCTGACAACAG	22	Yes	mature-mt_tRNA-His-GTG	2			3	2	1	2		8	2		3		5			3	1		1	3		1									1				8		6
1408	1773	t00040365	TAGGAGATTTCAACTTAACT	20	Yes	mature-mt_tRNA-Val-TAC	2			2				8	3																										1						1
1411	1777	t00040494	GATTAAGAGAACCAACACC	19	Yes	mature-mt_tRNA-Lys-TTT	2								4							2																	1
1413	1779	t00040648	GTGGAGTTAAAGACTTTTTCTCTG	24	Yes	mature-mt_tRNA-Pro-TGG	2					1	3	1	3			1				1
1418	1787	t00041082	ACTTTTAAAGGATAACAG	18	Yes	mature-mt_tRNA-Leu-TAG_5_end	2		2	1	3		6	3	4			1	3			1	4	1			1		3			1	2				1				7	1			4		1
1420	1789	t00041144	CATATCATTGGTCGTGGTTGTAGT	24	Yes	mature-mt_tRNA-Glu-TTC	2				1	6	1	2	25	3		6											1	1	1					2					1	2	1			1
1421	1790	t00041197	TGGTCGTGGTTGTAGTCCGTGCGAGAAT	28	Yes	mature-mt_tRNA-Glu-TTC	2			3		2	10	43	6	3		6	3					1	2	2	2		1	2	5		1	1		6			1	2	1	2				2	2	1
1424	1794	t00041239	TGGACTGTAAATCTAAAGAC	20	Yes	mature-mt_tRNA-Tyr-GTA	2								1								1						1												2
1432	1803	t00041762	GAGTGAAGCATTGGACTGTAAATCTAAA	28	Yes	mature-mt_tRNA-Tyr-GTA	2			1					6																																1
1441	1816	t00042836	AAGCATTGGACTGTAAATCTAAAGACA	27	Yes	mature-mt_tRNA-Tyr-GTA	2							1	4	1				1
1443	1820	t00042921	AAGAACTGCTAACTCATGCCCC	22	Yes	mature-mt_tRNA-Ser-GCT	2					2		1	3										1						1		1		3						3
1445	1822	t00042982	AAGCATTGGACTGTAAATCTAAA	23	Yes	mature-mt_tRNA-Tyr-GTA	2			1					3									1						1												2
1450	1829	t00043295	TCATATCATTGGTCGTGGTTGTAGTCC	27	Yes	mature-mt_tRNA-Glu-TTC	2					1	2		9	6				1											1										2	1	1
1453	1832	t00043498	ATATCATTGGTCGTGGTTG	19	Yes	mature-mt_tRNA-Glu-TTC	2			2		1		1	37																																1
1454	1833	t00043575	TTTCATATCATTGGTCGTGG	20	Yes	mature-mt_tRNA-Glu-TTC	2						1	2	1							1					1	1			1					1						2
1456	1836	t00043838	AACATCAGATTGTGAATCTGA	21	Yes	mature-mt_tRNA-His-GTG	2			3		7	3		8			1	15	1			1				2		1				1				2						3		2
1458	1838	t00043895	AGATTTCAACTTAACTTGACCGCTCT	26	Yes	mature-mt_tRNA-Val-TAC	2				1	2	2	7	5	1		1	1	2	2					3		2	1				2		5	2				1	1	4			1
1459	1839	t00043930	GATTGTGAATCTGACAACAGAGGCTT	26	Yes	mature-mt_tRNA-His-GTG	2				3	5		21	23	10		8						1					1	4					2							3			1		6	1
1461	1842	t00044051	GGCTCACATCACCCCATAAA	20	Yes	mature-mt_tRNA-Phe-GAA	2			1				2	1												1		3				1
1462	1844	t00044187	TGCCCCCATGTCTAACAACATGGCT	25	Yes	mature-mt_tRNA-Ser-GCT	2			2	1	4	4	3	2	1		1	2	2		1	2	7		3		1						2		1	2	3	1	1	2		1		1	1		35
1463	1845	t00044323	CACTGTAAAGCTAACTTAGCATTA	24	Yes	mature-mt_tRNA-Lys-TTT_5_end	2			6	7	2	19	13		13	2	6	9					3		3	1			3	5	1						3	1		3	5		1	1		1	2
1471	1854	t00044647	TATGATAATCATATTTACCA	20	Yes	mature-mt_tRNA-Arg-TCG	2			1		1	1	19	8					1										2			1	1			3		1		4								1
1473	1856	t00044830	AGATTGTGAATCTGACAACAGAG	23	Yes	mature-mt_tRNA-His-GTG	2							1	8																											2		1
1475	1858	t00044877	GCCCCCATGTCTAACAACATGGCT	24	Yes	mature-mt_tRNA-Ser-GCT	2				1		7	4	1	2	1		8			1	1	6		1	3		4				3				4	2		1	2	1	3					13
1479	1865	t00045064	CAAAACATCAGATTGTGAATCT	22	Yes	mature-mt_tRNA-His-GTG	2				1				13	2				1										2												1
1483	1871	t00045301	ACAGCTATCCATTGGTCT	18	Yes	mature-mt_tRNA-Leu-TAG	2			2				1	2												2															1
1484	1872	t00045302	AACCAAAACATCAGATTGTGA	21	Yes	mature-mt_tRNA-His-GTG	2								9				1										1
1489	1880	t00045767	AATGGTGGAGTTAAAGACTTTTTCTCTGA	29	Yes	mature-mt_tRNA-Pro-TGG_3_end	2			5			5	14	1	1													1	1	1					2		1	1			1					4
1490	1882	t00045917	TAACAGCTATCCATTGGTCTTAGGC	25	Yes	mature-mt_tRNA-Leu-TAG	2				1				2																									3							1
1491	1883	t00046002	TCAAACCTGCCGGGGCTTC	19	Yes	mature-mt_tRNA-Cys-GCA	2			4			1	5	2												5		1
1492	1886	t00046080	AGTAAGGTCAGCTAAAT	17	Yes	mature-mt_tRNA-Met-CAT_5_end	2			5	32	2		231	15	1		1	2			1	1				3		5	2			3		2			1	14		3	2			1		3
1493	1887	t00046119	CAGATTGTGAATCTGACAACAGA	23	Yes	mature-mt_tRNA-His-GTG	2			3			1																		1																1
1494	1888	t00046225	CTCACAAGAACTGCTAACTCATGC	24	Yes	mature-mt_tRNA-Ser-GCT	2			2	1		1	2	3			1		4				1		1	1			1		1	1			1			5	3	2	1		1	6	2
1495	1890	t00046237	CTGTAAAGCTAACTTAGCATTAAC	24	Yes	mature-mt_tRNA-Lys-TTT	2		2	12	16	7	9	52	7	1			1	32		1		5		6	4	7		5	1	1	3			43	4	15	7	3	51	14	4	1	5	2	9	1
1496	1892	t00046291	GTTTAGACGGGCTCACATCA	20	Yes	mature-mt_tRNA-Phe-GAA	2			1	1	1		3	4														1	2										1								1
1499	1898	t00046546	GATTAGGGTGCTTAGCTGTTAACT	24	Yes	mature-mt_tRNA-Asn-GTT	2			1		1		1	10	1		1						1																1		2				1	1
1502	1904	t00046772	GGCTCACATCACCCCATAAACA	22	Yes	mature-mt_tRNA-Phe-GAA_3_end	2			1		1		3	3									1	2		1	1	1				2								2
1504	1907	t00046841	GGTGCTAATGGTGGAGTTAAAGACTTTTTC	30	Yes	mature-mt_tRNA-Pro-TGG	2							2											1	8					1
1512	1917	t00047282	GGTGCTAATGGTGGAGTTAAAGAC	24	Yes	mature-mt_tRNA-Pro-TGG	2						2			1		1
1514	1919	t00047331	GCTAACTCATGCCCCCATGTC	21	Yes	mature-mt_tRNA-Ser-GCT	2			18		10		4	10					2	1	1			4	1	1		1	1			1	1	3			1	1	1	5		1			1	3
1523	1928	t00047523	CTCACAAGAACTGCTAACTCAT	22	Yes	mature-mt_tRNA-Ser-GCT	2			1				2	1	2			1							3	3		1				1					3	2		2					1
1529	1935	t00047775	TTTAACCAAAACATCAGATTGTGA	24	Yes	mature-mt_tRNA-His-GTG	2						3			2			1	1					1			1									1	2				3						1
1534	1940	t00047918	CACATCACCCCATAAAC	17	Yes	mature-mt_tRNA-Phe-GAA	2			1	1	1		2																							1	1			3
1539	1947	t00048300	GCTAATGGTGGAGTTAAAG	19	Yes	mature-mt_tRNA-Pro-TGG	2						1	1	5				1											1			1								1
1542	1950	t00048426	CATCAGATTGTGAATCTGACAACAG	25	Yes	mature-mt_tRNA-His-GTG	2				1				11			1												1		1				2				1		5
1543	1951	t00048470	CACAAGAACTGCTAACTCATGCC	23	Yes	mature-mt_tRNA-Ser-GCT	2			1		6	1	5	2											1	2									1					13	3
1548	1957	t00048950	ACTCTTTTAGTATAAATA	18	Yes	mature-mt_tRNA-Gly-TCC_5_end	2				4	2		8					3																			1	5		7	1							1
1556	1965	t00049115	GTTTGTGGGTTTAAGTCCCA	20	Yes	mature-mt_tRNA-Asn-GTT	2			1			3	5													2		6								1			1	2						1
1560	1969	t00049285	CTAATGGTGGAGTTAAAGACT	21	Yes	mature-mt_tRNA-Pro-TGG	2					1		1	4				1	1						1							2									1
1564	1974	t00049705	GCTTTGGGTGCTAATGGTGGAGTTAAAGAC	30	Yes	mature-mt_tRNA-Pro-TGG	2						1	2				1		1													1					1			1	1
1565	1975	t00049736	TAATGGTGGAGTTAAAGAC	19	Yes	mature-mt_tRNA-Pro-TGG	2						4	2	6	1		1		1							1		1				1								1			1			1
1569	1979	t00049822	GGTTATACCCTTCCCGTACTA	21	Yes	mature-mt_tRNA-Met-CAT_3_end	2								2										1
1571	1981	t00049915	AACTCATGCCCCCATGTC	18	Yes	mature-mt_tRNA-Ser-GCT	2			2	1	1		2	18												1
1572	1982	t00049918	GTTAAAGACTTTTTCTCTGA	20	Yes	mature-mt_tRNA-Pro-TGG_3_end	2		1	21	1	5	33	368	10	2		7	4	1			9		12	11	3		23	7	2	1	14	4		1	6	8	18	10	10	1	1			4	26		1
1576	1990	t00050257	CTTTGGGTGCTAATGGT	17	Yes	mature-mt_tRNA-Pro-TGG	2			1					10																						1				8						1
1578	1995	t00050680	AACTTCCAATTAACTAGTTTTGACAAC	27	Yes	mature-mt_tRNA-Gly-TCC	2				1			3	2	1						1						3													1	2
1579	1996	t00050713	GAAAAAGTCATGGAGGCCAT	20	Yes	mature-mt_tRNA-Ser-TGA_5_end	2			2	1			6	5				1	1	2		1				1		2	6	1		1					1	1	1	3
1580	1997	t00050722	CTGCTAACTCATGCCCCCATGT	22	Yes	mature-mt_tRNA-Ser-GCT	2				1			1	1										2				3
1581	1998	t00050767	GCTTACGACCCCTTATTTACC	21	Yes	mature-mt_tRNA-His-GTG_3_end	2			1	1			2											1					1																	1
1587	2004	t00051108	GTTCTTGTAGTTGAAATAC	19	Yes	mature-mt_tRNA-Glu-TTC_5_end	2			1	3		1	21	2																	1						2	6		2						1
1591	2009	t00051353	TTTTCATATCATTGGTCGTGGTTGTA	26	Yes	mature-mt_tRNA-Glu-TTC	2			1			2		3																1
1597	2015	t00051697	AACCAAAACATCAGATTGTG	20	Yes	mature-mt_tRNA-His-GTG	2				1		1		44				1	2							1															3				1
1604	2025	t00052078	GAAAGCTCACAAGAACTGCTAA	22	Yes	mature-mt_tRNA-Ser-GCT	2							1						1									1
1605	2026	t00052124	ATCATTGGTCGTGGTTG	17	Yes	mature-mt_tRNA-Glu-TTC	2			1		3		3	13															1			12		1						1
1608	2030	t00052319	TGCCCCCATGTCTAACAACATGGC	24	Yes	mature-mt_tRNA-Ser-GCT	2		1	5	7	6	81	4	2	1		1	7	6		1	2	11	3	7	11	5	22	2			14	2	3	4	13	13	1	2	2	2	3	1	4	4	1	121
1615	2038	t00052542	GAACTGCTAACTCATGCCC	19	Yes	mature-mt_tRNA-Ser-GCT	2			2				2	1				2			2					1						1				1				2					1
1617	2041	t00052714	AAGAACTGCTAACTCATGCCCCCA	24	Yes	mature-mt_tRNA-Ser-GCT	2			3		3	4		1			1		1										1			1									1				1	1
1620	2046	t00053096	AACATCAGATTGTGAATCTGACAAC	25	Yes	mature-mt_tRNA-His-GTG	2			2					13																					1						2			1
1621	2048	t00053192	TTAGACGGGCTCACATCACC	20	Yes	mature-mt_tRNA-Phe-GAA	2
1628	2058	t00053403	TATCCATTGGTCTTAGGCCC	20	Yes	mature-mt_tRNA-Leu-TAG	2					1			2	1			1								2											1		1	1
1632	2062	t00053847	GCTGAGTGAAGCATTGGA	18	Yes	mature-mt_tRNA-Tyr-GTA	2							1	1				6								1													4
1634	2064	t00053892	TGGTTTTTCATATCATTGGTCGTGGTTGT	29	Yes	mature-mt_tRNA-Glu-TTC	2					2	1	2	5		2	1			1		1	1					1				1			2		2								1
1635	2065	t00053929	TCATATCATTGGTCGTGGTTGTAGT	25	Yes	mature-mt_tRNA-Glu-TTC	2			1			2		8	2		1						1							1			1													1
1636	2066	t00053938	TTACGACCCCTTATTTACC	19	Yes	mature-mt_tRNA-His-GTG_3_end	2			1				10	2				1	2			2		2	1		1	2								1		3	3						1
1637	2067	t00053991	ATAATAGGAGCTTAAACC	18	Yes	mature-mt_tRNA-Ile-GAT	2								1														1				1					1	1		1
1641	2074	t00054168	AGCACCCAACTTACACTTAG	20	Yes	mature-mt_tRNA-Val-TAC	2								6														1													1
1643	2077	t00054379	TGCCCCCATGTCTAACAAC	19	Yes	mature-mt_tRNA-Ser-GCT	2			1	2				4				1								10		1								1				2
1644	2078	t00054401	AGCTCCGAGGTGATTTTCATATT	23	Yes	mature-mt_tRNA-Cys-GCA_5_end	2			5	4	12	2	32	5	2		2		13	1		3	1			1		2	1	1					2		2	1		72	5	1				3	1	1
1645	2079	t00054413	TTGTAGTCCGTGCGAGAATA	20	Yes	mature-mt_tRNA-Glu-TTC_3_end	2			3			1	139								1			1	6	2		6	3			7	2		2	4		1	5	5	2			1		8
1646	2080	t00054436	GGGTTTAAGTCCCATTGGTCTAG	23	Yes	mature-mt_tRNA-Asn-GTT_3_end	2			3		1	1	26	1				1	2			1			1										1			3	4			1
1647	2081	t00054464	CACTGAAAATGTTTAGACGGGCTCA	25	Yes	mature-mt_tRNA-Phe-GAA	2			2	2	1	10	4	5				1				1			2				2							1	2		2	3	1	1					1
1648	2082	t00054471	ATTTCAACTTAACTTGACCGCTCT	24	Yes	mature-mt_tRNA-Val-TAC	2				1	3	1	9	4									1		1			1	1					1	1						1						1
1652	2087	t00054582	TATCCATTGGTCTTAGGC	18	Yes	mature-mt_tRNA-Leu-TAG	2				1			1	3				3										1										1
1654	2089	t00054618	AATGGCTGAGTGAAGCATTGGAC	23	Yes	mature-mt_tRNA-Tyr-GTA	2			2			2	1	4			2		1						1							1			2						1
1656	2094	t00054870	GCAGAGTGGGGTTTTGCAGTCCT	23	Yes	mature-mt_tRNA-Ala-TGC	2					1			3																					1						2
1659	2099	t00055289	GAACTGCTAACTCATGCC	18	Yes	mature-mt_tRNA-Ser-GCT	2			2		2		4	6							2											1						1		1
1663	2104	t00055424	TTAAAGACTTTTTCTCTGA	19	Yes	mature-mt_tRNA-Pro-TGG_3_end	1			6		4	22	77	8	3		1				1	3	1	6	5	1		8	1		1	2				3	2		2	1	1				3	13
1670	2112	t00057023	TTTAGACGGGCTCACATCACC	21	Yes	mature-mt_tRNA-Phe-GAA	1			1				4	2
1675	2119	t00057819	CATATCATTGGTCGTGGTTGT	21	Yes	mature-mt_tRNA-Glu-TTC	1								14											3			1													1
1676	2120	t00057836	TTTTCATATCATTGGTCGTG	20	Yes	mature-mt_tRNA-Glu-TTC	1					2			14			1	1				4														1					1
1681	2129	t00059382	CATGCCCCCATGTCTAACAAC	21	Yes	mature-mt_tRNA-Ser-GCT	1							4	1				2			1																			1
1683	2132	t00059889	ACAAGAACTGCTAACTCATGC	21	Yes	mature-mt_tRNA-Ser-GCT	1			2			1	12	3							1					3														10	2
1696	2147	t00061837	AGTTAAAGATTAAGAGAACC	20	Yes	mature-mt_tRNA-Lys-TTT	1					1		4	2								1																		1
1700	2152	t00062507	TAGGATGGGGTGTGATAGGT	20	Yes	mature-mt_tRNA-Gln-TTG_5_end	1			2	4		3	3	3				1		1			1			2		2	1			1							1				1	1
1701	2153	t00062626	ACAGACCAAGAGCCTTCA	18	Yes	mature-mt_tRNA-Trp-TCA	1					1			15	1											1						1						1		1
1704	2156	t00062952	AACATCAGATTGTGAATCTGACAACAG	27	Yes	mature-mt_tRNA-His-GTG	1				4				57	3		1					1					2		1			2		1	1		4				1	2		1			1
1711	2164	t00063710	GTTATACCCTTCCCGTACT	19	Yes	mature-mt_tRNA-Met-CAT	1							4	4										4																1					1
1715	2168	t00064119	CTGATTTGCGTTCAGTTGATGCAG	24	Yes	mature-mt_tRNA-Ala-TGC	1			1	1	1		3		2		2							1			1				1			1				1							2
1731	2190	t00066298	GTGAATCTGACAACAGAGGC	20	Yes	mature-mt_tRNA-His-GTG	1				1			4	3														2												2								1
1735	2194	t00067138	CTGAAAATGTTTAGACGGGCTCA	23	Yes	mature-mt_tRNA-Phe-GAA	1			2					3			1								1				1											5	1
1736	2195	t00067153	ACAAGAACTGCTAACTCAT	19	Yes	mature-mt_tRNA-Ser-GCT	1			1				2												2	2														3
1738	2197	t00067879	GCTCACATCACCCCATAAA	19	Yes	mature-mt_tRNA-Phe-GAA	1						1										1		2
1742	2202	t00068900	CTTTGGGTGCTAATGGTGGAGT	22	Yes	mature-mt_tRNA-Pro-TGG	1		1				2	2	7							1				1										1	1	1			3	1
1743	2203	t00069375	CTTAGGAGATTTCAACTT	18	Yes	mature-mt_tRNA-Val-TAC	1				2			23	1																							1	1		2
1746	2206	t00069531	CGTGGTTGTAGTCCGTGCGAGAAT	24	Yes	mature-mt_tRNA-Glu-TTC	1			2	2	1	2	1	3	1												1										1								2
1748	2208	t00069789	ACTCTTTTAGTATAAATAG	19	Yes	mature-mt_tRNA-Gly-TCC_5_end	1				6			7	2					1							1												2		3
1751	2212	t00070014	ATGGTGGAGTTAAAGAC	17	Yes	mature-mt_tRNA-Pro-TGG	1						1	3	1					1							2		2												1
1758	2221	t00071875	CATTGGACTGTAAATCTAAAGAC	23	Yes	mature-mt_tRNA-Tyr-GTA	1				1			1		1				1										1								1	1		3	1
1761	2224	t00072153	GCTGAGTGAAGCATTGGACTGTAAATC	27	Yes	mature-mt_tRNA-Tyr-GTA	1								13			1											1		1								1			1				1
1779	2244	t00074159	CAAAACATCAGATTGTGAATC	21	Yes	mature-mt_tRNA-His-GTG	1			1		1	2	1	4												1	1
1786	2251	t00075070	CAGAGTGTAGCTTAACACAAAGCACCC	27	Yes	mature-mt_tRNA-Val-TAC_5_end	1		1	1	5	2	12	9	2				5					3			1									1		1	1						1
1788	2254	t00075627	GGTAATCGCATAAAACTTAAAACTT	25	Yes	mature-mt_tRNA-Leu-TAA	1				1				1			1									1										1					1
1789	2257	t00076039	GAGCTTAAACCCCCTTATTTCT	22	Yes	mature-mt_tRNA-Ile-GAT	1							1	2					2																	1					1
1810	2286	t00081715	ACTTTTAAAGGATAACAGC	19	Yes	mature-mt_tRNA-Leu-TAG_5_end	1				1		1	11	3				1			2																	1		3				1	1			2
1811	2287	t00081716	AAGCACCCAACTTACACTTAGGAGATTTC	29	Yes	mature-mt_tRNA-Val-TAC	1								2												1
1812	2288	t00081750	AGATTTCAACTTAACTTGACCGC	23	Yes	mature-mt_tRNA-Val-TAC	1			1				5	1														2	1			1							2	2
1819	2297	t00082865	ACTCTTTTAGTATAAATAGT	20	Yes	mature-mt_tRNA-Gly-TCC_5_end	1				9	2		28	1															1				1				2	8		9
1826	2304	t00084501	AAATAAGCTATCGGGCCC	18	Yes	mature-mt_tRNA-Met-CAT	1							2	1										1										1
1828	2306	t00084596	CACTGAAAATGTTTAGACGGGCTCACATC	29	Yes	mature-mt_tRNA-Phe-GAA	1						1	1																										1								1
1831	2309	t00085287	GTTTGTGGGTTTAAGTCCC	19	Yes	mature-mt_tRNA-Asn-GTT	1			1				3	2						1	1					2		2				1						1		2
1842	2324	t00087961	CATGGAGGCCATGGGGTTGG	20	Yes	mature-mt_tRNA-Ser-TGA	1				1			4	17			1											1	1																		1
1846	2329	t00088529	CTTAAAACTTTACAGTCAGA	20	Yes	mature-mt_tRNA-Leu-TAA	1				1				3															2							3
1849	2332	t00088742	GAGCCCGGTAATCGCATAAAACTTA	25	Yes	mature-mt_tRNA-Leu-TAA	1			1	2		6	1		1		1							1														1	1	2	2
1854	2338	t00089931	ACTAAGTGTTTGTGGGTTT	19	Yes	mature-mt_tRNA-Asn-GTT	1			1				1	3				4				1										1														2		1
1856	2340	t00090178	AAGTGGCTGATTTGCGTTCA	20	Yes	mature-mt_tRNA-Ala-TGC	1					1			23	3													4
1859	2344	t00090854	CAGAGAATAGTTTAAAT	17	Yes	mature-mt_tRNA-Pro-TGG_5_end	1			1				4						2		1											1						1		6						1
1864	2350	t00091490	ATGCCCCCATGTCTAACAACATGGCTTTCT	30	Yes	mature-mt_tRNA-Ser-GCT	1			5	1	4		2	4		1		1	2				1		3	2	1					1			11	1	2			4	2				1
1869	2356	t00092585	TTTAACCAAAACATCAGATTGTGAATCTG	29	Yes	mature-mt_tRNA-His-GTG	1				2		10									2															1					1			1
1874	2366	t00094180	CAAACCTGCCGGGGCTTC	18	Yes	mature-mt_tRNA-Cys-GCA	1			1					1												3		2
1879	2371	t00095004	CTAAATAAGCTATCGGGCCC	20	Yes	mature-mt_tRNA-Met-CAT	1				1		1	2	1												1						1
1891	2385	t00096903	GTTAAAGATTAAGAGAACCAA	21	Yes	mature-mt_tRNA-Lys-TTT	1			1	2		1	1													1	1	1				1	1								3					1
1892	2386	t00096906	AGTAAGGTCAGCTAAATAAGCTATCGGGC	29	Yes	mature-mt_tRNA-Met-CAT_5_end	1			1			3	35		1			1												1				2									1
1903	2403	t00099006	CTCACAAGAACTGCTAACTCATGCCCCC	28	Yes	mature-mt_tRNA-Ser-GCT	1							2	2				1		1						1									1				1							2
1905	2405	t00099039	TCACAAGAACTGCTAAC	17	Yes	mature-mt_tRNA-Ser-GCT	1		1					7	1					1		4	1			1	10		1				1
1912	2412	t00100348	TGTGAATCTGACAACAGAGGCTTACG	26	Yes	mature-mt_tRNA-His-GTG	1				1				3				1										1
1917	2418	t00101560	AAAACATCAGATTGTGAATC	20	Yes	mature-mt_tRNA-His-GTG	1				1	2	1	4	73	1			1				1					2	2								1								1
1920	2421	t00102600	ATGCCCCCATGTCTAACAACA	21	Yes	mature-mt_tRNA-Ser-GCT	1			1					4	1																									1
1933	2436	t00105375	ATGTTTAGACGGGCTCACATCA	22	Yes	mature-mt_tRNA-Phe-GAA	1							2															1												1
1937	2440	t00105805	TCATATCATTGGTCGTGGTTG	21	Yes	mature-mt_tRNA-Glu-TTC	1					1	1		10																											1
1947	2456	t00108483	ATAACAGCTATCCATTGGTCTTAGGC	26	Yes	mature-mt_tRNA-Leu-TAG	1					1	2	2	4					1								1														1
1948	2458	t00108576	TCGTGGTTGTAGTCCGTGCGAGAA	24	Yes	mature-mt_tRNA-Glu-TTC	1				1			1	1	1
1953	2464	t00110185	AATAATAGGAGCTTAAACC	19	Yes	mature-mt_tRNA-Ile-GAT	1								6							1																											2
1954	2465	t00110484	ACAAGAACTGCTAACTCATGCC	22	Yes	mature-mt_tRNA-Ser-GCT	1			4		5		19	3			1		4						1	2											1	1		28	8					2		1
1956	2467	t00111080	CTCATGCCCCCATGTCTAAC	20	Yes	mature-mt_tRNA-Ser-GCT	1												1						3		1																			1
1958	2470	t00111485	CCAAAACATCAGATTGTG	18	Yes	mature-mt_tRNA-His-GTG	1							2	5				3	2		2	4				7		1				1									1			1
1960	2472	t00111631	AAGAACTGCTAACTCATGCCC	21	Yes	mature-mt_tRNA-Ser-GCT	1			1		1		2	2				3	1						1												1	1		3
1966	2480	t00112997	CATGCCCCCATGTCTAACAACATGGCTTTC	30	Yes	mature-mt_tRNA-Ser-GCT	1			1	1	2	2	5	4						1			3		3		1								3		1				1		1	1		1
1974	2490	t00115073	AATTAGAATCTTAGCTTTGG	20	Yes	mature-mt_tRNA-Pro-TGG	1						1	1	3					1							2									1		1				1
1975	2492	t00115218	TTGTGAATCTGACAACAGAGGCTTACGAC	29	Yes	mature-mt_tRNA-His-GTG	1								1			1																														1
1977	2494	t00115296	TGCTAATGGTGGAGTTAAAGACT	23	Yes	mature-mt_tRNA-Pro-TGG	1					1	1													1																1	1				1
1978	2495	t00115817	CTATCCATTGGTCTTAGGCC	20	Yes	mature-mt_tRNA-Leu-TAG	1							2	5															1
1981	2499	t00117079	GACGGGCTCACATCACCCCA	20	Yes	mature-mt_tRNA-Phe-GAA	1			1				7	3														1				1
1982	2501	t00117264	GTTAAAGATTAAGAGAAC	18	Yes	mature-mt_tRNA-Lys-TTT	1							15															1				1								4
1985	2504	t00117539	GCTAACTCATGCCCCCATG	19	Yes	mature-mt_tRNA-Ser-GCT	1			9		2		2	4						1				3		1						4		1			2	3	3	3					1
1988	2508	t00118060	AAAACATCAGATTGTGAATCTGA	23	Yes	mature-mt_tRNA-His-GTG	1			1	1	3	1	5	3				8	2																	1	1				5			3	1			1
1990	2511	t00118686	ATTTCAACTTAACTTGACCGCT	22	Yes	mature-mt_tRNA-Val-TAC	1			2	1	2	1	3	8										4								1																1
1996	2519	t00119413	ACATCAGATTGTGAATCTGACAACAGAGGC	30	Yes	mature-mt_tRNA-His-GTG	1				2	1		3	1																			1												1	1
2000	2523	t00119959	ACAGCTATCCATTGGTCTTAGGC	23	Yes	mature-mt_tRNA-Leu-TAG	1			6	2	4		2	5			1											1									1			1	4			1
2009	2535	t00121711	GAGGCTTACGACCCCTTATTTACC	24	Yes	mature-mt_tRNA-His-GTG_3_end	1						2	2	1														1												1						1	1
2021	2549	t00124354	GGTTTTTCATATCATTGGTCGTGGTTG	27	Yes	mature-mt_tRNA-Glu-TTC	1			1	1	1		1													1			1			1	1									3				1
2027	2558	t00125676	CTAATGGTGGAGTTAAAGAC	20	Yes	mature-mt_tRNA-Pro-TGG	1				1	2	3	1	10			1		2				1			1		3										1		4				1	1			1
2033	2564	t00127532	AAATGGCTGAGTGAAGCATTGGAC	24	Yes	mature-mt_tRNA-Tyr-GTA	1			4		3	1	2	1			2	1	9				2		1	4									1	1	1	1		5						1	2
2042	2574	t00129568	CTGAAAATGTTTAGACGGGCTCAC	24	Yes	mature-mt_tRNA-Phe-GAA	1							1																												2
2048	2583	t00130797	CACTGTAAAGCTAACTTAGCAT	22	Yes	mature-mt_tRNA-Lys-TTT_5_end	1			1	7		3	4	1				2	2				1						2								1			1	2		1	1		2		1
2049	2584	t00130863	GGCTGAGTGAAGCATTGGACTGTAAA	26	Yes	mature-mt_tRNA-Tyr-GTA	1						1							1
2051	2586	t00131025	CATTGGACTGTAAATCTAAAGACA	24	Yes	mature-mt_tRNA-Tyr-GTA	1			3				4	4	2		1		4			1					1		1								1			1	1							1
2054	2589	t00131431	GTCGTGGTTGTAGTCCGTGCGAGAAT	26	Yes	mature-mt_tRNA-Glu-TTC	1			1		1	7	3	2					1							1						1		2					2							1
2056	2592	t00131730	AATGGCTGAGTGAAGCATTGGACTGTAA	28	Yes	mature-mt_tRNA-Tyr-GTA	1			1	1				3			4	1	2				1		1	1			1	1					1				1			1				1
2058	2595	t00132817	CAAAGCACCCAACTTACACTTAGG	24	Yes	mature-mt_tRNA-Val-TAC	1			2				1	4													1					1															2
2059	2596	t00132826	AACATCAGATTGTGAATC	18	Yes	mature-mt_tRNA-His-GTG	1								33				1			2	3				4		2													1
2061	2599	t00133184	ATCAGATTGTGAATCTGACA	20	Yes	mature-mt_tRNA-His-GTG	1								1				4										1									1										1
2067	2608	t00135051	GCAGAGCCCGGTAATCGCATAAAACTTAA	29	Yes	mature-mt_tRNA-Leu-TAA	1				1		2	6	2		1								1		2	1								3			1		2	1				3			2
2070	2613	t00135698	TTGGGTGCTAATGGTGGAGTTAAA	24	Yes	mature-mt_tRNA-Pro-TGG	1			1		1	1	1	1																					4		1			2						1
2086	2635	t00138536	TGTTTAGACGGGCTCACAT	19	Yes	mature-mt_tRNA-Phe-GAA	1			4	2		4	3	19	1		8				8	9				49	1	38			1	9	1	6	1		1			3			3	4		1		1
2097	2647	t00140977	TTCATATCATTGGTCGTGGTTGTA	24	Yes	mature-mt_tRNA-Glu-TTC	1			2					13	3																					1					1
2112	2663	t00143670	GAGCCCGGTAATCGCATAAAACTT	24	Yes	mature-mt_tRNA-Leu-TAA	1			1			3	3					1	1				1					1													2	1
2133	2691	t00149083	TCATATCATTGGTCGTGG	18	Yes	mature-mt_tRNA-Glu-TTC	1							1	2				1								1								1							1
2135	2695	t00149226	ACTTAGGAGATTTCAACTTAACTTGACC	28	Yes	mature-mt_tRNA-Val-TAC	1						1		5																							1	1
2139	2700	t00149798	ACTAAGTGTTTGTGGGTT	18	Yes	mature-mt_tRNA-Asn-GTT	1								1				3					1	1		1											2	3		2						1
2141	2704	t00151034	ACATCAGATTGTGAATCTGACAACAG	26	Yes	mature-mt_tRNA-His-GTG	1						1		17			1								1		1	1				1			1	1	1				1
2145	2708	t00151414	GAAAATGTTGGTTATACCCTTCCCGTACT	29	Yes	mature-mt_tRNA-Met-CAT	1							1										1														1	1
2149	2714	t00152063	AATGGTGGAGTTAAAGACTTTT	22	Yes	mature-mt_tRNA-Pro-TGG	1							3	1																						1	1			1				1
2151	2718	t00152701	ATGGCTGAGTGAAGCATTGGAC	22	Yes	mature-mt_tRNA-Tyr-GTA	1			1				5						1			1			1	1												2		1
2159	2726	t00153570	CTCCGAGGTGATTTTCATATTG	22	Yes	mature-mt_tRNA-Cys-GCA	1			2	1		2	2	2				1	4							1			2			1			1						1					2
2161	2728	t00153829	CCCCATGTCTAACAACATGGC	21	Yes	mature-mt_tRNA-Ser-GCT	1				1		1	1					2																														1
2164	2731	t00154086	TTGTGAATCTGACAACAGAGGCTTAC	26	Yes	mature-mt_tRNA-His-GTG	1				1				10			4		1						1				2		1	1			2					1	6		1				1
2181	2754	t00158731	ATGGCTGAGTGAAGCATTGGACT	23	Yes	mature-mt_tRNA-Tyr-GTA	1								3	1										1															1	1
2188	2767	t00160007	GCTCCGAGGTGATTTTCATATTGAATTGC	29	Yes	mature-mt_tRNA-Cys-GCA	1			2	3	1	1	56	3			1			1						1			1						1			1			2			1		1	1
2189	2768	t00160383	GTTCTTGTAGTTGAAATACAACGATGGTT	29	Yes	mature-mt_tRNA-Glu-TTC_5_end	1				1		1	2
2190	2772	t00160863	CTGAAAATGTTTAGACGGGCTC	22	Yes	mature-mt_tRNA-Phe-GAA	1			2	2	1	1	13	1	1																							1		1	1
2193	2775	t00161274	GGAGATTTCAACTTAACTTGAC	22	Yes	mature-mt_tRNA-Val-TAC	1						4	7	4																										5
2195	2778	t00161461	AAAACATCAGATTGTGA	17	Yes	mature-mt_tRNA-His-GTG	1					1	1	5	23													1	1
2200	2784	t00162113	GGTCAGCTAAATAAGCTATCGGG	23	Yes	mature-mt_tRNA-Met-CAT	1			1	2			2	1			6															1												1	2
2212	2798	t00163986	GCTCCGAGGTGATTTTCAT	19	Yes	mature-mt_tRNA-Cys-GCA	1			2				6					1										1									1	1	1	2
2214	2801	t00164585	TAAAGACTTTTTCTCTG	17	Yes	mature-mt_tRNA-Pro-TGG	1							2	3					1		1	1				1		1				4								2		1			1
2216	2803	t00164879	AAACATCAGATTGTGAATCTG	21	Yes	mature-mt_tRNA-His-GTG	1							1	2			1	1								1		1
2218	2805	t00164921	GGGGTTAGGCCTCTTTTT	18	Yes	mature-mt_tRNA-Tyr-GTA	1								3								1												1					1	3								1
2222	2811	t00165964	TAACACAAAGCACCCAACTTACACTTAGG	29	Yes	mature-mt_tRNA-Val-TAC	1							1							1					1				1						1
2225	2814	t00166791	AAATGGCTGAGTGAAGCATTGGACTG	26	Yes	mature-mt_tRNA-Tyr-GTA	1						10		2	3		2		2				1							2							1										1
2238	2834	t00169967	TAAAGATTAAGAGAACCAACAC	22	Yes	mature-mt_tRNA-Lys-TTT	1				1					1
2240	2836	t00170116	CTGAGTGAAGCATTGGACTG	20	Yes	mature-mt_tRNA-Tyr-GTA	1							1	15			1									2						1			1
2241	2838	t00170195	AGCTCCGAGGTGATTTTCAT	20	Yes	mature-mt_tRNA-Cys-GCA_5_end	1		1	1	6	2	1	17	5	1							1				3		1				2						3		3				1	1
2242	2839	t00170516	AGCTCCGAGGTGATTTTCATAT	22	Yes	mature-mt_tRNA-Cys-GCA_5_end	1			3	1	5	1	5	3					5				1			1		1												10	2					2
2251	2850	t00171915	TTTCATATCATTGGTCGTGGTTGTAGTC	28	Yes	mature-mt_tRNA-Glu-TTC	1								4	3																									1
2258	2859	t00173916	ACGAATGATTTCGACTCA	18	Yes	mature-mt_tRNA-Arg-TCG	1				2				5							1	2																		1
2260	2861	t00174657	ATGGCTGAGTGAAGCATTGGACTG	24	Yes	mature-mt_tRNA-Tyr-GTA	1		1	1			3	1	3	2	1	4	1				1	1		1		1	1		1		2				1		2						1		1
2264	2865	t00174958	CTGAAAATGTTTAGACGGGC	20	Yes	mature-mt_tRNA-Phe-GAA	1			3	1			1	6																											2
2274	2878	t00176442	TACCCCGAAAATGTTGG	17	Yes	mature-mt_tRNA-Met-CAT	1							3	1			1											2	1					1														1
2281	2886	t00179386	GTCATGGAGGCCATGGGGTTGG	22	Yes	mature-mt_tRNA-Ser-TGA	1					1			8			1	1										1
2286	2893	t00180697	CGTTCAGTTGATGCAGAGTGGGGTTTTGC	29	Yes	mature-mt_tRNA-Ala-TGC	1								3
2288	2896	t00181144	GCTATCGGGCCCATACCCCGA	21	Yes	mature-mt_tRNA-Met-CAT	1						4	3	2							1							1										1
2290	2898	t00181453	AAAGATTAAGAGAACCAACA	20	Yes	mature-mt_tRNA-Lys-TTT	1							2	7								1			1			1												3	1					1
2291	2900	t00181714	GCTTTGGGTGCTAATGGTGGAGTT	24	Yes	mature-mt_tRNA-Pro-TGG	1					1	2	4	2			1		2									2	1			2			1					2					1
2294	2903	t00181792	CTCAGTAAGTTGCAATACTTA	21	Yes	mature-mt_tRNA-Trp-TCA	1		1		2		1	14	2					5			1				1			1			1	1	1	1				1						4	1
2302	2912	t00182556	TAAATACAGACCAAGAGCCTTCA	23	Yes	mature-mt_tRNA-Trp-TCA	1			2	2		6		1							1						9		2			1				1	1					1
2303	2913	t00182727	AGCTCCGAGGTGATTTTCATATTGAATT	28	Yes	mature-mt_tRNA-Cys-GCA_5_end	1			4	1	1		20					1										1																		1
2308	2918	t00183385	CATGCCCCCATGTCTAACAACATGGCT	27	Yes	mature-mt_tRNA-Ser-GCT	1				1	2	9	3	1				5			1		1							2	1			2	1		1				1			1	1		2
2310	2920	t00183578	TCATTGGTCGTGGTTGTAGTCCGTGCGA	28	Yes	mature-mt_tRNA-Glu-TTC	1						2	1	2	1																								2
2319	2930	t00184681	TTGGGTGCTAATGGTGGAGTTAAAG	25	Yes	mature-mt_tRNA-Pro-TGG	1								3																							1									2
2321	2934	t00185379	GAAAATGTTTAGACGGGCTC	20	Yes	mature-mt_tRNA-Phe-GAA	1			8	2	2		64	1							2			2	2	2		7	4		1					2	5	2	1	1	1			2		3
2326	2942	t00186984	TGTGAATCTGACAACAGAGGCTTA	24	Yes	mature-mt_tRNA-His-GTG	1			1	1									1																						1
2329	2946	t00187146	AAAACATCAGATTGTGAATCTGAC	24	Yes	mature-mt_tRNA-His-GTG	1				4	1	32	2	10	2			13	1				1				5		1			1								1	4	1		3		1
2330	2947	t00187151	CAAAGCAATACACTGAA	17	Yes	mature-mt_tRNA-Phe-GAA	1																1										2				2								2		1
2331	2948	t00187274	CACAAGAACTGCTAACTCATGC	22	Yes	mature-mt_tRNA-Ser-GCT	1			2	1	3		8	1	1		1									1									1			1		18	1				3	1
2335	2953	t00188201	ATGGCTGAGTGAAGCATTGGACTGTAA	27	Yes	mature-mt_tRNA-Tyr-GTA	1		1			2		1	5			3		5				1			1		1				1	1		6		1	1		3	1			2	1		1	2
2336	2954	t00188272	GAGAAAGCTCACAAGAACTGCTAACTC	27	Yes	mature-mt_tRNA-Ser-GCT_5_end	1			4	18	6	4	30	1	3		1	3	10	1			3			6	3	3	2	1		2			34	1	1	3		9	4			7	2	1	2
2338	2958	t00188870	GCCCCCATGTCTAACAACATGGCTTTCTC	29	Yes	mature-mt_tRNA-Ser-GCT	1			1	5	1	6	6	1	1		1		1	2			1		2		1		1					1	5	3	1			2	2			2		1	11
2341	2963	t00189177	ATCAGATTGTGAATCTGACAACA	23	Yes	mature-mt_tRNA-His-GTG	1			1	1				14			1																				1				1	1
2342	2964	t00189226	AAGCACCCAACTTACACTTA	20	Yes	mature-mt_tRNA-Val-TAC	1				1				3
2349	2975	t00190318	GTTAAAGATTAAGAGAA	17	Yes	mature-mt_tRNA-Lys-TTT	1				1	1		8	1							1							2												1
2351	2977	t00190987	GTTTAGACGGGCTCACATCAC	21	Yes	mature-mt_tRNA-Phe-GAA	1			1			1	3															1				1							1
2355	2983	t00191854	GAAAATGTTTAGACGGGCTCAC	22	Yes	mature-mt_tRNA-Phe-GAA	1			3	3	1	1	7									1			6			2	1					2			1			1	2					1	2
2359	2988	t00192312	AGATTGTGAATCTGACAACAGA	22	Yes	mature-mt_tRNA-His-GTG	1							1	11	3						1					2			1														1					1
2360	2989	t00192405	AGATTTCAACTTAACTTGACCGCT	24	Yes	mature-mt_tRNA-Val-TAC	1			3	1	1	3	5	4	2		1				1					1		1	1				2			1		1							1
2361	2990	t00192523	GCTCCGAGGTGATTTTCATAT	21	Yes	mature-mt_tRNA-Cys-GCA	1								1																										4					1
2367	2998	t00194569	ATGTTTAGACGGGCTCA	17	Yes	mature-mt_tRNA-Phe-GAA	1			2				3	6								1			1	10		3			1	3				1					1
2373	3006	t00196149	GAGCTTAAACCCCCTTATTT	20	Yes	mature-mt_tRNA-Ile-GAT	1			1				2	1						2		1		1		1														1	2
2376	3010	t00197184	AAAACGAATGATTTCGACTC	20	Yes	mature-mt_tRNA-Arg-TCG	1				2			11									1							3									1
2382	3018	t00197843	AAGATTAAGAGAACCAACAC	20	Yes	mature-mt_tRNA-Lys-TTT	1			1	1			3	6			1		1			5						1	1							2				10	1
2384	3022	t00198901	ACCAAAACATCAGATTGTGAATCTGACAAC	30	Yes	mature-mt_tRNA-His-GTG	1					2	1	1	1																											1
2388	3026	t00199537	AATGGTGGAGTTAAAGACTTT	21	Yes	mature-mt_tRNA-Pro-TGG	1			1		1		8															1												2	1		1
2389	3029	t00199938	AACTTACACTTAGGAGATTTC	21	Yes	mature-mt_tRNA-Val-TAC	1			1		1		3	4				1	1													1				1
2403	3052	t00202614	TAGACGGGCTCACATCACC	19	Yes	mature-mt_tRNA-Phe-GAA	1								2																										2
2404	3053	t00202833	CTGAGTGAAGCATTGGACTGTAAATCT	27	Yes	mature-mt_tRNA-Tyr-GTA	1					1			9			1												1							1							1		1
2411	3061	t00204199	TGCTAACTCATGCCCCC	17	Yes	mature-mt_tRNA-Ser-GCT	1			1	2			2					1	1		1					1		1										1		1
2412	3062	t00204628	TCATTGGTCGTGGTTGTAGTCCGT	24	Yes	mature-mt_tRNA-Glu-TTC	1					1	5	2	1	1																1			1						1						1
2424	3075	t00206236	CTTAAAACTTTACAGTCAGAG	21	Yes	mature-mt_tRNA-Leu-TAA	1					1		2	2														1								1
2425	3076	t00206432	GTTTAGACGGGCTCACATCACCC	23	Yes	mature-mt_tRNA-Phe-GAA	1						1	1	1						1			1													2												1
2427	3078	t00206544	CGAAAATGTTGGTTATACCCTTCC	24	Yes	mature-mt_tRNA-Met-CAT	1						1		1			1																		1						2
2429	3080	t00206913	AAAATGGCTGAGTGAAGCATTGGACTGT	28	Yes	mature-mt_tRNA-Tyr-GTA	1			7	1		11	8	11	3	1	7		4		2	3	2	1	1	4		2		3					1		8	2	1						1	7		1
2431	3082	t00206954	TTAAAGACTTTTTCTCTG	18	Yes	mature-mt_tRNA-Pro-TGG	1							3						1			2											1						1	1
2437	3090	t00208430	TTCATATCATTGGTCGTGGTTGTAGTC	27	Yes	mature-mt_tRNA-Glu-TTC	1						1		3	1										1							1							1		1				1
2438	3091	t00208655	CTTTGATAGAGTAAATAATAGG	22	Yes	mature-mt_tRNA-Ile-GAT	1				1	2	3	5																1		1		2					4		2
2446	3101	t00209843	GTTCTTGTAGTTGAAATACAACGATG	26	Yes	mature-mt_tRNA-Glu-TTC_5_end	1			3	7	2	128	79	4					1				5			1	1		3	2			3	1	1	1	6	17	6	3	2				1	1	3
2447	3102	t00210081	AAAATGTTTAGACGGGCTCA	20	Yes	mature-mt_tRNA-Phe-GAA	1			4		4	1	4	20				1			1	2				1						1		3					1		1
2448	3104	t00210256	TAGATTGAAGCCAGTTG	17	Yes	mature-mt_tRNA-Asn-GTT_5_end	1						3	1	1				1			1					1		3																		1
2452	3109	t00210935	TGCCCCCATGTCTAACAACA	20	Yes	mature-mt_tRNA-Ser-GCT	1						1		3						1		1						1
2454	3111	t00211186	CTCCAAATAAAAGTACC	17	Yes	mature-mt_tRNA-Leu-TAG	1				1			4	1										1								1						2		1		1
2458	3116	t00212213	AAAACGAATGATTTCGACTCA	21	Yes	mature-mt_tRNA-Arg-TCG	1								3					1
2459	3117	t00212392	GTTTAGACGGGCTCACATCACC	22	Yes	mature-mt_tRNA-Phe-GAA	1						1	6	1											1			2				2							2	1
2460	3118	t00212393	TGTGAATCTGACAACAGAGG	20	Yes	mature-mt_tRNA-His-GTG	1					1	1	1	2				1														1							2	1								1
2463	3122	t00213214	AAACATCAGATTGTGAATC	19	Yes	mature-mt_tRNA-His-GTG	1								42	1						2	1						1				1					1			2				1			1
2464	3123	t00213316	TGTTTAGACGGGCTCACATCA	21	Yes	mature-mt_tRNA-Phe-GAA	1								5												1		2	1
2470	3132	t00215437	TCACATCACCCCATAAACA	19	Yes	mature-mt_tRNA-Phe-GAA_3_end	1			1				5								2		1	3		3		8								1
2472	3135	t00215818	GTAGTATAAACTAATACACCAG	22	Yes	mature-mt_tRNA-Thr-TGT	1						1	3	3					1							2						2			1		1		1	11	1					1
2484	3153	t00218527	GGTAAAATGGCTGAGTGAAGCATTGGAC	28	Yes	mature-mt_tRNA-Tyr-GTA_5_end	1			2		1	10	9					1	1				2		1					1		1			1			3		3	1
2486	3156	t00218582	CAGAGAATAGTTTAAATT	18	Yes	mature-mt_tRNA-Pro-TGG_5_end	1		2	3	1	3	1	43	4	1				3		1					2		2	1			1						5	1	11						1
2488	3159	t00218855	GAAAATGTTTAGACGGGCT	19	Yes	mature-mt_tRNA-Phe-GAA	1			3				87	6							3			1		1		5						1							2
2489	3160	t00219011	GCAGAGCCCGGTAATCGCATAAAACTTA	28	Yes	mature-mt_tRNA-Leu-TAA	1				1	1	2	2	2															1		1		1	1	1	1		1		2	1				2			1
2500	3181	t00222043	GTTTGTGGGTTTAAGTCCCATT	22	Yes	mature-mt_tRNA-Asn-GTT	1					1	3	20	5				1	1	6						1		2	1			2	1			1		4	3	2				1	3			4
2501	3182	t00222091	GAAAGCTCACAAGAACTGCTAACT	24	Yes	mature-mt_tRNA-Ser-GCT	1				1	1	2	4	1		1			1				1		1			1			1				4	3		13	9
2504	3187	t00223084	TGCTAACTCATGCCCCCATGTC	22	Yes	mature-mt_tRNA-Ser-GCT	1			5				1	1												2		1																		1		1
2506	3189	t00223358	AACTGCTAACTCATGCCCC	19	Yes	mature-mt_tRNA-Ser-GCT	1					1		2	6	1			1			1																			2
2511	3195	t00223828	GTTTTTCATATCATTGG	17	Yes	mature-mt_tRNA-Glu-TTC	1								3							2	1				1		3					1
2520	3209	t00225833	GAAGAAGCAGCTTCAAACCTGCCGGGGCTT	30	Yes	mature-mt_tRNA-Cys-GCA_3_end	1			1			1	2	1						2						1
2523	3212	t00226138	TGAGTGAAGCATTGGACTGTAAATCTAAAG	30	Yes	mature-mt_tRNA-Tyr-GTA	1								1															1
2533	3224	t00227594	TTTGGGTGCTAATGGTGGAGTT	22	Yes	mature-mt_tRNA-Pro-TGG	1			2				8	3					1									1				1							1
2535	3227	t00228014	TATGATAATCATATTTACCAA	21	Yes	mature-mt_tRNA-Arg-TCG_3_end	1			3				45																1				1			2	1	6					1
2536	3228	t00228084	TCACAAGAACTGCTAACT	18	Yes	mature-mt_tRNA-Ser-GCT	1			1		1		3								1					5						1				1				2
2539	3233	t00228721	CACAAGAACTGCTAACTCATG	21	Yes	mature-mt_tRNA-Ser-GCT	1			2		2		5	2	1											2		1				1				1				4						1
2543	3237	t00229041	CAACATGGCTTTCTCAC	17	Yes	mature-mt_tRNA-Ser-GCT	1			1			1	6	3								1				3	1	1				2						1
2555	3253	t00231224	ATTAAGAGAACCAACACC	18	Yes	mature-mt_tRNA-Lys-TTT	1							1	3				1				1														1				1
2564	3265	t00233734	AAGATTAAGAGAACCAA	17	Yes	mature-mt_tRNA-Lys-TTT	1				2			2	1	1		1		4		1	1				12		1	1		1	1			1					1	1					2		1
2568	3269	t00234189	GTCGTGGTTGTAGTCCGTGCGAGAATA	27	Yes	mature-mt_tRNA-Glu-TTC_3_end	1			11	1		62	14	5	2		1		1				3	3	3					1		3	4	4	5	3	11	1	5		4				3	2	1
2581	3286	t00236670	TAATGGTGGAGTTAAAGACTTTTTCTCTG	29	Yes	mature-mt_tRNA-Pro-TGG	1			5			23	17		1			1				2		1	1	5				4		1			3	1	1		1	1						2
2584	3290	t00237570	ACAAGAACTGCTAACTCA	18	Yes	mature-mt_tRNA-Ser-GCT	1			3	1	3		3	5					1		1	2				11		1	1									1		19	2
2587	3295	t00238327	TGGTTTTTCATATCATTGGTCGTG	24	Yes	mature-mt_tRNA-Glu-TTC	1			1			1		4	4		1	1		1		1			1		1			3					1				3		4
2589	3297	t00238404	CTAACTCATGCCCCCATGTC	20	Yes	mature-mt_tRNA-Ser-GCT	1						1		18				1	1																					2
2598	3309	t00239822	TTTCAACTTAACTTGACCGCTC	22	Yes	mature-mt_tRNA-Val-TAC	1			1	2	1		9	5				2	1			2						3				1	3	2	1			1		1	1			2
2607	3319	t00241032	TGTTTAGACGGGCTCACATCACCCCATAA	29	Yes	mature-mt_tRNA-Phe-GAA	1			1					1											1			1		1						1			1
2615	3329	t00242658	AAATACAGACCAAGAGCCTTCA	22	Yes	mature-mt_tRNA-Trp-TCA	1								17	1			1								1
2626	3344	t00247443	GCTGAGTGAAGCATTGGACTGTAAA	25	Yes	mature-mt_tRNA-Tyr-GTA	1				2		2	3	3	1		1
2636	3358	t00045075	AAAATGTTTAGACGGGCTC	19	Yes	mature-mt_tRNA-Phe-GAA			1	11	8	3	1	74	12							2	1		3	4	8		9				3		1			2			1	1			1		2
2638	3360	t00073538	CTCCGAGGTGATTTTCAT	18	Yes	mature-mt_tRNA-Cys-GCA			1				3	2	1	1			1								14		1				2					1			2
2639	3361	t00079780	GAAAGCTCACAAGAACTGCTAACTC	25	Yes	mature-mt_tRNA-Ser-GCT			1	1			1	2		2		1		1				1		2		3			2		1			2		1	1			1			1			3
2640	3362	t00100229	CTCACAAGAACTGCTAACTCATG	23	Yes	mature-mt_tRNA-Ser-GCT			1	1		2	2	1	1	2	1		1	1	1						4						2			1		2	3		2	1		1				1
2642	3364	t00105654	CCCATACCCCGAAAATGTTGG	21	Yes	mature-mt_tRNA-Met-CAT			1	2				1													1		2
2643	3365	t00106717	TGGCTGAGTGAAGCATTGGACTGTAA	26	Yes	mature-mt_tRNA-Tyr-GTA			1	1			1	3	6			9		7				1			1			1	3		1			5		2	1			6		1	2				3
2646	3368	t00140600	AATGTTTAGACGGGCTC	17	Yes	mature-mt_tRNA-Phe-GAA			1	1	2	2		18	1			1				2			1		7		1			1															1
2647	3369	t00142542	CTCCGAGGTGATTTTCATATTGAATTGC	28	Yes	mature-mt_tRNA-Cys-GCA			1	9			64	56	1			3		6				1		3	15	6		3		1	2	3		15	1	6	2		3	3			1	6	4	15
2648	3370	t00146521	TAGATTGAAGCCAGTTGATT	20	Yes	mature-mt_tRNA-Asn-GTT_5_end			1	1	2			2	2										1				1
2649	3371	t00148285	ACAGCTATCCATTGGTCTTAGG	22	Yes	mature-mt_tRNA-Leu-TAG			1	1	7	2		3	1			1							1	1	2											1						1	1
2650	3372	t00148748	GGTAAAATGGCTGAGTGAAGCATTGGA	27	Yes	mature-mt_tRNA-Tyr-GTA_5_end			1		1		26	1	2		1		3		1	1		6					1		1		2	1	1	3	1	2	3	1		5					1	2
2653	3375	t00171353	GCTAATGGTGGAGTTAAAGAC	21	Yes	mature-mt_tRNA-Pro-TGG			1	3		1	2	5	13					2			2	3			2					1									7	1			1
2654	3377	t00009562	CACTGTAAAGCTAACTTAGCATTAAC	26	Yes	mature-mt_tRNA-Lys-TTT_5_end				22	17	68	10	49	12	19		6	2	12		2	2	3		5	4	9	1	17	3		2	1		40	2	29	2	3	9	23	3	2	16		13	5	2
2655	3378	t00017072	TGAATCTGACAACAGAGGCTTACG	24	Yes	mature-mt_tRNA-His-GTG				10		1	16						33							2				1			4		6			1				1
2656	3379	t00019063	AGCTCCGAGGTGATTTTCATATTGAATTGC	30	Yes	mature-mt_tRNA-Cys-GCA_5_end				9	18	3	3	232		2	1	2						3		1			2	4	2			1		2		1	1		6	3			1		3
2657	3380	t00020025	GCCCCCATGTCTAACAACATGGC	23	Yes	mature-mt_tRNA-Ser-GCT				8	9	20	137	8	4		10	2	14	6	3	1	1	4	2	6	5	10	42	3		3	35	2	4	4	41	4	3	16	4	1	9		3	6	2	109	1
2658	3381	t00024494	ATGTTTAGACGGGCTCACATCACCCCATA	29	Yes	mature-mt_tRNA-Phe-GAA				6				4	1		1									1		1								1						1	1		1			1
2659	3382	t00025962	CACTGTAAAGCTAACTTAGCATTAACCTT	29	Yes	mature-mt_tRNA-Lys-TTT_5_end				6			6		1		1	1	2									1		2								1				4			1
2660	3383	t00031297	TGAATCTGACAACAGAGGCTT	21	Yes	mature-mt_tRNA-His-GTG				5	2		1	8					27						2	1	1												3
2661	3384	t00031745	AATTAACTAGTTTTGACAACATTCAAAAA	29	Yes	mature-mt_tRNA-Gly-TCC				5	1	10	2	8	23	1				2				1		18	1	2		1								5			51	7				2	1	1
2662	3385	t00032158	GAACTGCTAACTCATGCCCCCATG	24	Yes	mature-mt_tRNA-Ser-GCT				4	1	1	4		1					1																					1	2					1
2663	3386	t00033530	ATGTCTAACAACATGGCTTTCTCA	24	Yes	mature-mt_tRNA-Ser-GCT_3_end				4				6						1				1		4	1				1			1			1
2664	3387	t00036585	AAAATGTTTAGACGGGCTCACA	22	Yes	mature-mt_tRNA-Phe-GAA				4	2		1		6	4							1				1								3		1
2665	3388	t00036654	TCTAACAACATGGCTTTCTCA	21	Yes	mature-mt_tRNA-Ser-GCT_3_end				4	3			5	1	1				1		3	2		2				1				2						2								1
2666	3389	t00036737	AAAATGTTTAGACGGGCTCAC	21	Yes	mature-mt_tRNA-Phe-GAA				4	2		4	4	8			1				1	1			1	5						1	1	4			1				1		1					2
2668	3391	t00040070	GTTTAGACGGGCTCACATCACCCCATA	27	Yes	mature-mt_tRNA-Phe-GAA				3	1	1		6	1						1											1																1
2669	3392	t00040666	CCAAAACATCAGATTGTGAATCTGACA	27	Yes	mature-mt_tRNA-His-GTG				3	3	2	31		2				9																	1	1				1	7			1
2670	3393	t00040761	AAGAACTGCTAACTCATGC	19	Yes	mature-mt_tRNA-Ser-GCT				3				10	13				1	2		1		1		1	1		2												4	2					4
2671	3394	t00041003	AAGAACTGCTAACTCATGCCCCCATGT	27	Yes	mature-mt_tRNA-Ser-GCT				3		1	6			1																			1							1
2673	3396	t00041440	TGAATCTGACAACAGAGGCTTA	22	Yes	mature-mt_tRNA-His-GTG				3			1						12																						1
2674	3397	t00041479	TGAATCTGACAACAGAGGCTTACGACCC	28	Yes	mature-mt_tRNA-His-GTG				3			5				1		4					1	1										2
2675	3398	t00041846	CTAACAACATGGCTTTCTCA	20	Yes	mature-mt_tRNA-Ser-GCT_3_end				3	3			29	2				1				1	1	18				1	3				1	2			1	1	1		1				2
2676	3399	t00042102	GTTTAGACGGGCTCACAT	18	Yes	mature-mt_tRNA-Phe-GAA				3	5	1	2	13	9			1	1			16	5		1		56		17			1	7		2			1	1					1	1	1	2		2
2677	3400	t00042191	AGGTCAGCTAAATAAGCTATCGGG	24	Yes	mature-mt_tRNA-Met-CAT				3	9		1	1		1		8	2							1				2	1					1						2			3	3
2678	3401	t00042558	CAGAGAATAGTTTAAATTAGAATCTTAGCT	30	Yes	mature-mt_tRNA-Pro-TGG_5_end				3			3	14	1	2		1	1							1													1								1
2679	3402	t00042847	AGAACTGCTAACTCATGCCC	20	Yes	mature-mt_tRNA-Ser-GCT				3				4	12				1							1							1				1		2		5					1			3
2680	3403	t00042987	TCGTGGTTGTAGTCCGTGCGAGAATA	26	Yes	mature-mt_tRNA-Glu-TTC_3_end				3			29	14	2	1					1				2			1	1		1		1	1	1	1		2		2						1		2
2681	3404	t00043848	CAGAGAATAGTTTAAATTAGAATC	24	Yes	mature-mt_tRNA-Pro-TGG_5_end				3		1	7	28		4		1	1	4				1			2	1					1						2		3	3	1		1		1		1
2682	3405	t00045375	ACAAGAACTGCTAACTCATGCCCCC	25	Yes	mature-mt_tRNA-Ser-GCT				3				3						1										1					1						1	2					1
2683	3406	t00046444	TGGTTTTTCATATCATTGGTCGTGGTTG	28	Yes	mature-mt_tRNA-Glu-TTC				3			1	3						1									2	1			1			8					1					3		2
2684	3407	t00047106	CAAGAACTGCTAACTCATGCCCCC	24	Yes	mature-mt_tRNA-Ser-GCT				3		1		2											3			1		1						1					9	1					1
2685	3408	t00047230	GAAAATGTTTAGACGGGCTCACATC	25	Yes	mature-mt_tRNA-Phe-GAA				3			1																						1			1		1				1
2686	3409	t00049108	CAAAACATCAGATTGTGAATCTGACA	26	Yes	mature-mt_tRNA-His-GTG				3	11	3	268	1	6	7	2	6	358	1		1		6		2	2	1	3			1	1				3	7	1			10			4	2		2	4
2687	3410	t00049469	ACAAGAACTGCTAACTCATG	20	Yes	mature-mt_tRNA-Ser-GCT				3				6	4	1		2	1	3		2				1	3									1	1		1		20						2
2688	3411	t00049733	CTCCGAGGTGATTTTCATATT	21	Yes	mature-mt_tRNA-Cys-GCA				3	1	2	6	32	5				1	3							7		5				1	1		1	2	3	2		7	1		1	1		3
2689	3412	t00051062	AAACATCAGATTGTGAATCTGAC	23	Yes	mature-mt_tRNA-His-GTG				3	3	4	8	2	19	3		1	7	2			1					1	1								4	1		1	1	4	2		1		1	2
2690	3413	t00051065	TGTGGGTTTAAGTCCCATTGGTCTAG	26	Yes	mature-mt_tRNA-Asn-GTT_3_end				3		1	2	16	1	1											1			1				2			2					1				1	1
2691	3414	t00051513	TGAATCTGACAACAGAGGCTTACGACCCC	29	Yes	mature-mt_tRNA-His-GTG				3			4					1	10					2		1									3	1			1								1
2692	3415	t00052619	TAAATACAGACCAAGAGCCTTC	22	Yes	mature-mt_tRNA-Trp-TCA				2	3	1	9	1	5				3	1	2	2		1		1		6	1	1	2		3		1			1		1		1	2
2694	3417	t00055148	TAACCAAAACATCAGATTGTGAATCTGAC	29	Yes	mature-mt_tRNA-His-GTG				2	5	1	47	6	10	4		2	8	1	2	2	1	6	2	1	2	1	2	2			2		1	1				3		6	1	1	7			2
2695	3418	t00055745	TGTTTAGACGGGCTCACATCACCC	24	Yes	mature-mt_tRNA-Phe-GAA				2			1	1																						1
2696	3419	t00056717	TGCCCCCATGTCTAACAACATGGCTT	26	Yes	mature-mt_tRNA-Ser-GCT				2					2								1	2			1	1					1															1
2697	3420	t00056928	AGCTTCAAACCTGCCGGGGCTT	22	Yes	mature-mt_tRNA-Cys-GCA_3_end				2				5	1									1																1							2	2
2698	3421	t00057107	AACATCAGATTGTGAATCTGACAACAGAG	29	Yes	mature-mt_tRNA-His-GTG				2		1			4			1					3	2									1					1					1					1
2699	3422	t00057947	TTCAAACCTGCCGGGGCTT	19	Yes	mature-mt_tRNA-Cys-GCA_3_end				2	1			12	1								1		1		6	1	8	1			1													1
2701	3425	t00059757	TTTTTCATATCATTGGTCGTGG	22	Yes	mature-mt_tRNA-Glu-TTC				2			1		1	4						1					1		5				1							1	1	5				1
2703	3427	t00060107	GTCCTTGTAGTATAAACTAATACAC	25	Yes	mature-mt_tRNA-Thr-TGT_5_end				2			1	11	1													2											1	1
2704	3428	t00060351	GAACCAACACCTCTTTACAGTGA	23	Yes	mature-mt_tRNA-Lys-TTT_3_end				2				14					1											3				3				2		2		1				1			2
2705	3429	t00060809	TTTTTCATATCATTGGTCGTGGTTG	25	Yes	mature-mt_tRNA-Glu-TTC				2		1	1		2					3				2
2706	3430	t00061150	TGGCTGAGTGAAGCATTGGACTG	23	Yes	mature-mt_tRNA-Tyr-GTA				2			3		2	2		3											1		1		1			1	1	1						1
2707	3431	t00061847	TAAGGTCAGCTAAATAAGCTATCGGGCCC	29	Yes	mature-mt_tRNA-Met-CAT				2	1		1	1	1					1					1		1									2			1						1
2712	3436	t00064772	TTAACCAAAACATCAGATTGTGAATCTGAC	30	Yes	mature-mt_tRNA-His-GTG				2		2	18	3	1				2	1	1			1				1		2											1	2		1		1	1	2
2713	3437	t00065235	AACAGCTATCCATTGGTCTTAGGC	24	Yes	mature-mt_tRNA-Leu-TAG				2	2	1		1	16			2							1	1	1	3												1		1
2714	3438	t00066026	GTCTAACAACATGGCTTTCTCA	22	Yes	mature-mt_tRNA-Ser-GCT_3_end				2				5						1			2		4				1
2716	3440	t00068030	TTAACTAAGTGTTTGTGGGT	20	Yes	mature-mt_tRNA-Asn-GTT				2			11						9														1
2717	3441	t00068054	TGAATCTGACAACAGAGGC	19	Yes	mature-mt_tRNA-His-GTG				2									24											2			1
2720	3444	t00068991	AACTAAGTGTTTGTGGGTT	19	Yes	mature-mt_tRNA-Asn-GTT				2			3		2				2	1			5						2									1
2721	3445	t00069677	TCACAAGAACTGCTAACTCATG	22	Yes	mature-mt_tRNA-Ser-GCT				2					1		2	3		1			1				1						1							1		1
2722	3446	t00069945	AATTAGAATCTTAGCTTTGGGTG	23	Yes	mature-mt_tRNA-Pro-TGG				2		1	8		2																		1								2
2725	3449	t00070956	TAGAATCTTAGCTTTGG	17	Yes	mature-mt_tRNA-Pro-TGG				2				1	1					1		4	1				9	1					2	1		2					6						2
2726	3450	t00070993	CAAGAACTGCTAACTCATG	19	Yes	mature-mt_tRNA-Ser-GCT				2		1		2	10						1					2	2		1				2			1		2			8
2728	3452	t00072405	GGAGTTAAAGACTTTTTCTCTGA	23	Yes	mature-mt_tRNA-Pro-TGG_3_end				2		1	3	32	2	2			1	1						7					1		1				1	6			2	3				2	10
2730	3454	t00072834	GCTCACATCACCCCATAAAC	20	Yes	mature-mt_tRNA-Phe-GAA				2									1						1		1		1		1			1					1		1
2732	3456	t00074335	ATTAGAATCTTAGCTTTGGGTGC	23	Yes	mature-mt_tRNA-Pro-TGG				2										2	1		1																			1
2733	3457	t00074363	AACTCATGCCCCCATGTCTAACAACATGGC	30	Yes	mature-mt_tRNA-Ser-GCT				2	1		30		1				5							2		1		1			2														2	2
2736	3460	t00076531	CCCCAAAAATTTTGGTGCAACTCCAAATA	29	Yes	mature-mt_tRNA-Leu-TAG				2	1															1													3				1
2737	3461	t00076595	AAGCTCACAAGAACTGCTAACTC	23	Yes	mature-mt_tRNA-Ser-GCT				2				3																		1								1
2739	3463	t00078453	GTTTAGACGGGCTCACATCACCCCA	25	Yes	mature-mt_tRNA-Phe-GAA				2	2		2	5																						3				1		1
2745	3469	t00081284	TCACAAGAACTGCTAACTCATGC	23	Yes	mature-mt_tRNA-Ser-GCT				2		1		4										1		1	1									1		1		1		1
2746	3470	t00082714	AATGGCTGAGTGAAGCATTGGACT	24	Yes	mature-mt_tRNA-Tyr-GTA				2		2	2		5	2								1			1									1
2748	3472	t00084019	AGTAAGGTCAGCTAAATAAGCTATCGG	27	Yes	mature-mt_tRNA-Met-CAT_5_end				2	1		8	15	1	3									1					2	1		2					1				1
2749	3473	t00085197	CTCAGTAAGTTGCAATACTTAATT	24	Yes	mature-mt_tRNA-Trp-TCA				1		1		1	2																		1								1
2750	3474	t00085715	ATGGTGGAGTTAAAGACTTTTTCTCTGA	28	Yes	mature-mt_tRNA-Pro-TGG_3_end				1		1	6	3		2										1				1			1			2		1				1					1
2754	3479	t00091976	GCTTCAAACCTGCCGGGGCTT	21	Yes	mature-mt_tRNA-Cys-GCA_3_end				1				19	1												2		4	2			1				1	1		2
2763	3488	t00096503	CTCCGAGGTGATTTTCATATTGA	23	Yes	mature-mt_tRNA-Cys-GCA				1			4	3						1										1			1									2					1
2765	3490	t00099079	ATAGGTGGCACGGAGAATTTTG	22	Yes	mature-mt_tRNA-Gln-TTG				1		1		3	9	1
2770	3497	t00111547	CCCCCATGTCTAACAACATGGC	22	Yes	mature-mt_tRNA-Ser-GCT				1		3	2						2										2				2				3												1
2771	3498	t00112711	AAGATTAAGAGAACCAAC	18	Yes	mature-mt_tRNA-Lys-TTT				1	3		1	3	7					2			3				11		1	1			1					1	1		1					1	1
2774	3501	t00115658	ATGTTTAGACGGGCTCACATC	21	Yes	mature-mt_tRNA-Phe-GAA				1			1	1															1
2775	3502	t00115730	CTCACATCACCCCATAA	17	Yes	mature-mt_tRNA-Phe-GAA				1				1										1	3		1		2								1											1
2777	3504	t00120054	CAGAGTGTAGCTTAACACAAAGCACCCAAC	30	Yes	mature-mt_tRNA-Val-TAC_5_end				1	1		5	2		1				2	2		1		1	2		1					1	1	1											1	1
2778	3505	t00120427	AACCAAAACATCAGATTGTGAATCTGACA	29	Yes	mature-mt_tRNA-His-GTG				1			11	1	9			2			1			1		1			1	1					1							2			3
2780	3507	t00122462	TGTTTAGACGGGCTCACATCACCCCATA	28	Yes	mature-mt_tRNA-Phe-GAA				1			1	2																						1
2783	3511	t00126525	CAGAGAATAGTTTAAATTAGAAT	23	Yes	mature-mt_tRNA-Pro-TGG_5_end				1		2	1	10	1									1																2							1
2784	3512	t00126823	TGGCTGAGTGAAGCATTGGACTGTAAA	27	Yes	mature-mt_tRNA-Tyr-GTA				1					1			2													3					1
2786	3514	t00127735	AGCTCACAAGAACTGCTAAC	20	Yes	mature-mt_tRNA-Ser-GCT				1	1	1		1						1		2	1				3		1										4		1
2787	3515	t00128389	TTAACTAAGTGTTTGTGGGTTTAAGTCCC	29	Yes	mature-mt_tRNA-Asn-GTT				1			12				1		5		1			1		3									1					1								1
2793	3522	t00132445	CTTCAAACCTGCCGGGGCTT	20	Yes	mature-mt_tRNA-Cys-GCA_3_end				1				1	2										2		1		5	1																1
2795	3524	t00133960	GAGAATAGTTTAAATTAGAATCTTAGCTTT	30	Yes	mature-mt_tRNA-Pro-TGG				1		1	1	3										1												1		2			1				1
2796	3525	t00136387	TAGATTGAAGCCAGTTGAT	19	Yes	mature-mt_tRNA-Asn-GTT_5_end				1					1	1			2								2
2798	3527	t00138777	TAGATTGAAGCCAGTTGATTAGGG	24	Yes	mature-mt_tRNA-Asn-GTT_5_end				1		1	3	10	1	8			1	1								1		1	3								1		3								1
2799	3528	t00139077	AAATGTTTAGACGGGCTCAC	20	Yes	mature-mt_tRNA-Phe-GAA				1			3	1	1								1			2	7		5						3						1			2	1
2802	3531	t00141369	GTTTATGTAGCTTACCTCCTCAAAGC	26	Yes	mature-mt_tRNA-Phe-GAA_5_end				1	1	1	10	11						1					1	1				1						2		1	1	2					1			1
2805	3534	t00143216	CTTTGTCAAAGTTAAATTATAGGCT	25	Yes	mature-mt_tRNA-Asp-GTC				1	4			28	3									1		1	1	1								3			2		1	2
2807	3536	t00144102	AATGGCTGAGTGAAGCATTGGACTG	25	Yes	mature-mt_tRNA-Tyr-GTA				1		1	4		2			1	3	2		1				1	1			1	1							1					1			1		2
2808	3537	t00144148	AATGTTTAGACGGGCTCACA	20	Yes	mature-mt_tRNA-Phe-GAA				1		2	1	1	7			1					1	1					1				2		2
2810	3539	t00144403	GCTATCGGGCCCATACCCCGAA	22	Yes	mature-mt_tRNA-Met-CAT				1			12	2	2				3																			1			1
2811	3540	t00144780	TCATATCATTGGTCGTGGTTGTAG	24	Yes	mature-mt_tRNA-Glu-TTC				1		4	2		8	2		2																		1	2	1			1	2				1
2823	3553	t00165390	GTTCTTGTAGTTGAAATACAACGATGG	27	Yes	mature-mt_tRNA-Glu-TTC_5_end				1	2		6	3				1		1										2	2					2			1
2826	3556	t00167960	TTGGACTGTAAATCTAAAGAC	21	Yes	mature-mt_tRNA-Tyr-GTA				1				1	3					1									1								1				1	1					1	1
2828	3558	t00170346	AACTCATGCCCCCATGTCTAAC	22	Yes	mature-mt_tRNA-Ser-GCT				1			1		2														1												1
2829	3559	t00172294	TTGATAGAGTAAATAATAGGAGC	23	Yes	mature-mt_tRNA-Ile-GAT				1														1
2831	3561	t00173201	GTGCAACTCCAAATAAAAGTA	21	Yes	mature-mt_tRNA-Leu-TAG_3_end				1	2			7
2838	3569	t00180061	GATTGTGAATCTGACAACAGAGGCTTA	27	Yes	mature-mt_tRNA-His-GTG				1	1	1			30	3		3											1									1				1			1			2	1
2839	3570	t00183474	GAAAATGTTTAGACGGGC	18	Yes	mature-mt_tRNA-Phe-GAA				1	1			7								2	1		1				3
2844	3575	t00187886	ACTTTTAAAGGATAACAGCT	20	Yes	mature-mt_tRNA-Leu-TAG_5_end				1	3	2		8	1					1						1	2							1				1			9	1				1
2847	3578	t00189814	ACTCATGCCCCCATGTCTAACA	22	Yes	mature-mt_tRNA-Ser-GCT				1					3											1																				1	1
2848	3579	t00190177	TGGCTGAGTGAAGCATTGGAC	21	Yes	mature-mt_tRNA-Tyr-GTA				1				1	3				1	1						2	4		2														1				1
2854	3585	t00197119	TAAGGTCAGCTAAATAAGCTATCGGGCC	28	Yes	mature-mt_tRNA-Met-CAT				1		1	2	4						1							1									2		2
2855	3586	t00198492	TGCCCCCATGTCTAACAACATGGCTTTCT	29	Yes	mature-mt_tRNA-Ser-GCT				1	1							1													1								1						1
2860	3592	t00202027	TTCGAAGAAGCAGCTTCAAACCTGCCGGGG	30	Yes	mature-mt_tRNA-Cys-GCA				1			2	1											1				1																			1
2862	3595	t00202879	ACTCTTTTAGTATAAATAGTACCGTTAACT	30	Yes	mature-mt_tRNA-Gly-TCC_5_end				1	7	1	1	37	1									2		1						1		1			1				1				1
2863	3596	t00203885	GAAAAAGTCATGGAGGCCATGGGGT	25	Yes	mature-mt_tRNA-Ser-TGA_5_end				1	3	1	113	2				1			1			1				1		2	2		3			2	1		1	1		1		1	1		1	2
2864	3597	t00204090	AGCTCCGAGGTGATTTTCATATTGA	25	Yes	mature-mt_tRNA-Cys-GCA_5_end				1				7	1	2																				2		1		1							1
2867	3600	t00209798	AATGGCTGAGTGAAGCATTGGACTGTAAA	29	Yes	mature-mt_tRNA-Tyr-GTA				1	1				1			1		3																						1	1		1		1		1
2868	3601	t00211303	CCAACACCTCTTTACAGTGA	20	Yes	mature-mt_tRNA-Lys-TTT_3_end				1				4					1							1			1	1																1
2869	3602	t00212209	CAAAACATCAGATTGTG	17	Yes	mature-mt_tRNA-His-GTG				1				9	1				3			3	1				6		5								1	1			1				1
2870	3603	t00213162	TAGGAGATTTCAACTTAACTTGACCGCT	28	Yes	mature-mt_tRNA-Val-TAC				1			1	7	6															1						1				1
2872	3605	t00215910	TTAACCAAAACATCAGATTGTGA	23	Yes	mature-mt_tRNA-His-GTG				1		1	9	1	1			1	5		3										4	1	3									4			2
2877	3611	t00221439	ATGGCTGAGTGAAGCATTGGACTGTAAA	28	Yes	mature-mt_tRNA-Tyr-GTA				1										1																			1							1
2881	3616	t00223825	ACTTTTAAAGGATAACAGCTA	21	Yes	mature-mt_tRNA-Leu-TAG_5_end				1			1	1																																	1
2888	3623	t00232938	ATGTTTAGACGGGCTCACATCACCC	25	Yes	mature-mt_tRNA-Phe-GAA				1				1												1			1
2889	3624	t00235177	GCTCACATCACCCCATAAACA	21	Yes	mature-mt_tRNA-Phe-GAA_3_end				1				3	4							1			6				1			1			1		1		1		1		1				1
2898	3634	t00243221	TGGCTGAGTGAAGCATTGGACT	22	Yes	mature-mt_tRNA-Tyr-GTA				1		1		3	2												1												1							1
2900	3636	t00246545	CAGAGTGTAGCTTAACACAAAGCACC	26	Yes	mature-mt_tRNA-Val-TAC_5_end				1	1		9	8										2												2				1
2901	3637	t00247221	CTTTTTCCAAGGACACC	17	Yes	mature-mt_tRNA-Thr-TGT				1				16	1								3				1	1	3			1	1				1	2
2902	3638	t00247607	ATTAGAATCTTAGCTTTGG	19	Yes	mature-mt_tRNA-Pro-TGG				1	1			2	5			2		5		11	2				6		5	1			1					1			2	4		2			1
2904	3640	t00248129	GCTTCAAACCTGCCGGGGCT	20	Yes	mature-mt_tRNA-Cys-GCA				1	1			10	3														1						1						1
2908	3644	t00254507	GTGAATCTGACAACAGAGGCTT	22	Yes	mature-mt_tRNA-His-GTG				1	2	1		33	1			2								2													1										1
2910	3646	t00257405	GCTCACAAGAACTGCTAACTC	21	Yes	mature-mt_tRNA-Ser-GCT				1	3		3	5		1				5		1	1				25	1		1		1	1			4	1	3	4	1	10				2	3
2911	3647	t00260588	TCACATCACCCCATAAA	17	Yes	mature-mt_tRNA-Phe-GAA				1												2							9							1	1	1			2
2912	3648	t00261973	AGAAATATGTCTGATAAAAGA	21	Yes	mature-mt_tRNA-Ile-GAT_5_end				1	10	1	1	24		1								2			2			2			3						2			1			1				3
2913	3649	t00262202	TAAATAAGCTATCGGGCCC	19	Yes	mature-mt_tRNA-Met-CAT				1				5											2																1
2914	3650	t00263121	ATGTTTAGACGGGCTCACATCACCCC	26	Yes	mature-mt_tRNA-Phe-GAA				1			3	2
2915	3651	t00265120	AAGGTCAGCTAAATAAGCTATCGGGCCC	28	Yes	mature-mt_tRNA-Met-CAT				1			1				1	2																								1
2918	3654	t00270735	TTTAGACGGGCTCACAT	17	Yes	mature-mt_tRNA-Phe-GAA				1	1		3		2			1				8	5	1	1		20		6			1	9		1
2919	3655	t00271652	TTCATATCATTGGTCGTGGTTG	22	Yes	mature-mt_tRNA-Glu-TTC				1			1		2					1										1			1								2
2920	3656	t00272096	AACTTTACAGTCAGAGGTT	19	Yes	mature-mt_tRNA-Leu-TAA				1	1		15						1			1	1					3	1	2			3				1	1		1
2923	3659	t00274460	TGGAGTTAAAGACTTTTTCTCTGA	24	Yes	mature-mt_tRNA-Pro-TGG_3_end				1	2		9	11	1	2		2	1				2			1			2	2						1		4	1	1						1	2
2925	3661	t00276195	GTAAATATAGTTTAACCAAAACATCAGATT	30	Yes	mature-mt_tRNA-His-GTG_5_end				1				8		1			1		2		1																					1
2926	3662	t00276557	ATAAGCTATCGGGCCCA	17	Yes	mature-mt_tRNA-Met-CAT				1			1														2						1
2930	3666	t00280083	ATGTTTAGACGGGCTCACAT	20	Yes	mature-mt_tRNA-Phe-GAA				1	3				1			1					4				2		10						2			1							1
2931	3667	t00280571	TAACCAAAACATCAGATTGTGAATC	25	Yes	mature-mt_tRNA-His-GTG				1	2		8		6	3		1	3				1											1				1
2934	3670	t00281529	TTAACCAAAACATCAGATTGTGAATC	26	Yes	mature-mt_tRNA-His-GTG				1			6	1		1														2												1						1
2935	3671	t00282657	CAGAGAATAGTTTAAATTAGAA	22	Yes	mature-mt_tRNA-Pro-TGG_5_end				1				5															1												2
2936	3672	t00282717	ACTGAAAATGTTTAGACGGGCTC	23	Yes	mature-mt_tRNA-Phe-GAA				1	2	2		21																								1									1
2939	3676	t00285169	CACTGTAAAGCTAACTTAGCATTAACCT	28	Yes	mature-mt_tRNA-Lys-TTT_5_end				1		1	3	5	1		1		1					1		1			1	1				1				1	2									2	1
2940	3677	t00285935	GTTTAACCAAAACATCAGATTGTGAATCTG	30	Yes	mature-mt_tRNA-His-GTG				1		1	6	1	1		1					1		1		1							1					1		1		1		1			1
2944	3681	t00294519	AAATGTTTAGACGGGCTC	18	Yes	mature-mt_tRNA-Phe-GAA				1	3	1		12	4							4					2		2				1								1	1
2947	3684	t00296543	TGAAGCATTGGACTGTAAAT	20	Yes	mature-mt_tRNA-Tyr-GTA				1	1			1	1	1			1										2								1
2951	3688	t00303396	TGAATCTGACAACAGAGGCT	20	Yes	mature-mt_tRNA-His-GTG				1			2	5	4				17								1		1				1		1						2						1
2953	3690	t00305234	AGCTATCGGGCCCATACCCCGAAAATGTTG	30	Yes	mature-mt_tRNA-Met-CAT				1		1			2				1							1	2									2		1	1					4
2955	3692	t00306155	GTTGCAATACTTAATTTCTGC	21	Yes	mature-mt_tRNA-Trp-TCA				1			1	10	2										3				3									1		1
2956	3693	t00306933	TAGGATGGGGTGTGATAGGTGGCAC	25	Yes	mature-mt_tRNA-Gln-TTG_5_end				1			2	2	1										1	1					1			1
2959	3696	t00308302	TAGATTGAAGCCAGTTGATTAGGGTGC	27	Yes	mature-mt_tRNA-Asn-GTT_5_end				1			1											1					1							1
2962	3699	t00310464	CTTTTAAGTTAAAGATTAAGAGAACC	26	Yes	mature-mt_tRNA-Lys-TTT				1	2	1		16	1					1						1	1									2					7
2965	3703	t00313525	CTCACATCACCCCATAAA	18	Yes	mature-mt_tRNA-Phe-GAA				1		1																	6
2970	3709	t00321131	ACACTGAAAATGTTTAGACGG	21	Yes	mature-mt_tRNA-Phe-GAA				1	4			3	6							1								2					1						1
2972	3711	t00324738	TAGGATGGGGTGTGATAGGTGGCACGG	27	Yes	mature-mt_tRNA-Gln-TTG_5_end				1			13	4	5	1																													1
2973	3712	t00324993	CTTCAAACCTGCCGGGGCTTC	21	Yes	mature-mt_tRNA-Cys-GCA				1				5	2	1													2				1	1	1						1					1
2974	3714	t00325881	AGCTTCAAACCTGCCGGGGCTTC	23	Yes	mature-mt_tRNA-Cys-GCA				1				22		1								1					1				1													1	1	1
2975	3715	t00327735	AAGCATTGGACTGTAAATCTAAAG	24	Yes	mature-mt_tRNA-Tyr-GTA				1		1			4	3		1																		1						1					1
2976	3717	t00329951	TTCAGTTGATGCAGAGTGGGGTT	23	Yes	mature-mt_tRNA-Ala-TGC				1			2	1	3				1				2										1		1
2978	3719	t00330502	TAACAACATGGCTTTCTCA	19	Yes	mature-mt_tRNA-Ser-GCT_3_end				1			1	12	16										4	1			6										2							2	1	1
2980	3721	t00332871	CTCCGAGGTGATTTTCATATTGAATTGCA	29	Yes	mature-mt_tRNA-Cys-GCA				1			22	2	1	1				1						2	4	2	1	1				2		2		1	1				1				2	6
2982	3723	t00334632	GCTCCGAGGTGATTTTCATATTGAATT	27	Yes	mature-mt_tRNA-Cys-GCA				1			1	13		1	1																						2		1
2985	3726	t00338083	CTCACATCACCCCATAAAC	19	Yes	mature-mt_tRNA-Phe-GAA				1		1																	1
2988	3729	t00338847	ACTTTTAAAGGATAACAGCTAT	22	Yes	mature-mt_tRNA-Leu-TAG_5_end				1	1		2					1																					1		1				2
2991	3732	t00340954	TGCTAATGGTGGAGTTAAAGACTTTTTCTC	30	Yes	mature-mt_tRNA-Pro-TGG				1			6	4						1						8					2					1		4									2
2995	3736	t00341934	TTGAAACCAGCTTTGGGGGGTTC	23	Yes	mature-mt_tRNA-Ser-TGA				1		2			1																												1		1		1
2996	3737	t00342658	GCTTCAAACCTGCCGGGGCTTC	22	Yes	mature-mt_tRNA-Cys-GCA				1			1	51	3										1				1	1				1						1							1	1
2997	3738	t00342675	GTTAAAGATTAAGAGAACCAAC	22	Yes	mature-mt_tRNA-Lys-TTT				1		1								3										1								1			1				1
2999	3740	t00344026	ATGTTTAGACGGGCTCACATCACCCCA	27	Yes	mature-mt_tRNA-Phe-GAA				1	1		1	3															1							1						3
3008	3750	t00354876	CAGAGTGTAGCTTAACACAAAGC	23	Yes	mature-mt_tRNA-Val-TAC_5_end				1	3		2	6	2	1		1			1			1						2			1						1			1			1
3010	3752	t00356598	AATGGTGGAGTTAAAGACTTTTT	23	Yes	mature-mt_tRNA-Pro-TGG				1					1															1							1	1			2						2
3012	3754	t00013589	CTTACACTTAGGAGATTTCAA	21	Yes	mature-mt_tRNA-Val-TAC					15			3												1							1								2	1
3013	3755	t00024746	CAGAGTGTAGCTTAACAC	18	Yes	mature-mt_tRNA-Val-TAC_5_end					7			6					1													1							1		1
3014	3756	t00024812	TAAAGATTAAGAGAACC	17	Yes	mature-mt_tRNA-Lys-TTT					7	1		30	2										1		4		1	1							1				1
3015	3757	t00027577	ACACTGAAAATGTTTAGACGGGCTC	25	Yes	mature-mt_tRNA-Phe-GAA					6		1	8										2	1																				2	1
3016	3758	t00027619	AGTAAGGTCAGCTAAATAAGCTATC	25	Yes	mature-mt_tRNA-Met-CAT_5_end					6	2	6	29				2						4		1				4	1						2		6	3		2			1		1		1
3017	3759	t00028649	CACTGAAAATGTTTAGACGGGCTCAC	26	Yes	mature-mt_tRNA-Phe-GAA					6		4	8										1		1							1	1		2			4	2	1				1			1
3018	3760	t00034957	AAGGGCTTAGCTTAATTAAAGTGG	24	Yes	mature-mt_tRNA-Ala-TGC_5_end					4	1	5	17				1								1													2								2		1
3019	3761	t00036821	CTGATTTGCGTTCAGTTGATGCAGAGT	27	Yes	mature-mt_tRNA-Ala-TGC					4		1	65	1			3						1					1	1	1								1		1	6					1
3020	3762	t00037124	AAACATCAGATTGTGAATCTGACAACAGA	29	Yes	mature-mt_tRNA-His-GTG					4	3		1	29	1		1					1							1						1						1						1
3021	3763	t00039813	ACTTTGTCAAAGTTAAATTATAGGCT	26	Yes	mature-mt_tRNA-Asp-GTC					4	1		40																1																	1
3022	3764	t00040481	GTCAAAGTTAAATTATAGGCT	21	Yes	mature-mt_tRNA-Asp-GTC					4			15																1								1			2
3023	3765	t00042235	AAATAAGCTATCGGGCCCATA	21	Yes	mature-mt_tRNA-Met-CAT					3		1		2	1											2
3024	3766	t00043214	AAGGGCTTAGCTTAATTAAAGTG	23	Yes	mature-mt_tRNA-Ala-TGC_5_end					3		1	1	1				1	1					1													1	1	2	1
3026	3768	t00048653	TACCTCCTCAAAGCAATACAC	21	Yes	mature-mt_tRNA-Phe-GAA					3			1						1						1												1			2						1		1
3028	3770	t00051522	GTTTATGTAGCTTACCTCCTCAAA	24	Yes	mature-mt_tRNA-Phe-GAA_5_end					3	1	3	8		1				1				1		1		3					1		1		2	1	1	2		1						1
3029	3771	t00052935	GTCAAAGTTAAATTATAGGCTAAATCCT	28	Yes	mature-mt_tRNA-Asp-GTC					3			2					6		2			3		2												1	2
3030	3772	t00053634	AATACTTAATTTCTGCC	17	Yes	mature-mt_tRNA-Trp-TCA					3		1	2								1							1																1		1
3033	3775	t00061874	TCACAAGAACTGCTAACTC	19	Yes	mature-mt_tRNA-Ser-GCT					2	1		4	4				1	2				1		1	30						2								3				1			1	1
3034	3776	t00061951	TCATGCCCCCATGTCTAACAACATGGCTTT	30	Yes	mature-mt_tRNA-Ser-GCT					2		1													1																			1
3035	3778	t00069985	CTAACAACATGGCTTTCTC	19	Yes	mature-mt_tRNA-Ser-GCT					2			2	1					1			1				1							1	1						2
3037	3780	t00072902	TCACAAGAACTGCTAACTCA	20	Yes	mature-mt_tRNA-Ser-GCT					2	1				1			1				1			1	3											1	1	1	2					2
3039	3782	t00074636	GTTTAGACGGGCTCACATCACCCC	24	Yes	mature-mt_tRNA-Phe-GAA					2	1	1	8				2											1											1						2	1	2
3041	3785	t00077045	ACACTGAAAATGTTTAGACGGGCT	24	Yes	mature-mt_tRNA-Phe-GAA					2	1		12	1											1				1												1		1	1
3042	3786	t00082024	CATACCCCGAAAATGTTGG	19	Yes	mature-mt_tRNA-Met-CAT					2			1				1	1						1			1	1						3					1							2		1
3044	3788	t00083904	AGAAATATGTCTGATAAAA	19	Yes	mature-mt_tRNA-Ile-GAT_5_end					2	1	1	2	1									1
3045	3789	t00084423	ATGCCCCCATGTCTAACAACATGGC	25	Yes	mature-mt_tRNA-Ser-GCT					2		21		2	1			1		1					1		1	1				3			2	1			1					1	2		2
3046	3790	t00084443	AGATTTCAACTTAACTTGACCGCTC	25	Yes	mature-mt_tRNA-Val-TAC					2			6	1					1														1	1	2					2
3048	3792	t00084939	TAACCAAAACATCAGATTGTGAAT	24	Yes	mature-mt_tRNA-His-GTG					2		10	1				1	2
3049	3793	t00085128	ATATCATTGGTCGTGGTTGT	20	Yes	mature-mt_tRNA-Glu-TTC					2	1		5	77			1											2									2			6							1
3051	3796	t00089756	CAAAACATCAGATTGTGAATCTGAC	25	Yes	mature-mt_tRNA-His-GTG					2		40		2				22									1	2								1					1						2
3052	3798	t00090339	TTTTTCATATCATTGGTCGTG	21	Yes	mature-mt_tRNA-Glu-TTC					2	2		1	3								1						1				1
3055	3801	t00093795	TGTGAATCTGACAACAGAGGCTTACGACCC	30	Yes	mature-mt_tRNA-His-GTG					1		2													1			1												1		1						1
3065	3812	t00115977	AGCTTTGGGTGCTAATGGTGGAGTTA	26	Yes	mature-mt_tRNA-Pro-TGG					1	1			1			1		1					1					1			2
3071	3819	t00127242	AGATTGTGAATCTGACAACAGAGGCTTACG	30	Yes	mature-mt_tRNA-His-GTG					1				3											1			1
3072	3821	t00133970	CAGAGTGTAGCTTAACACAAAGCAC	25	Yes	mature-mt_tRNA-Val-TAC_5_end					1	1	2	6				1
3080	3829	t00145708	TAGGATGGGGTGTGATA	17	Yes	mature-mt_tRNA-Gln-TTG_5_end					1			3	7			1	2		1		1				2			1			2								2
3088	3837	t00160369	GTTTAGACGGGCTCACATCACCCCATAAAC	30	Yes	mature-mt_tRNA-Phe-GAA					1		1	1			1	1	1								1			1							2			1					1	1		2
3096	3847	t00172749	ACTCATGCCCCCATGTCTAACAACATGGC	29	Yes	mature-mt_tRNA-Ser-GCT					1		22						5																		1
3098	3850	t00175617	GCAGAGCCCGGTAATCGCATAAAA	24	Yes	mature-mt_tRNA-Leu-TAA					1	2		8						1		1					1	1		1				1		2				3	3
3100	3852	t00176775	CTCATGCCCCCATGTCTAACAACATGGCTT	30	Yes	mature-mt_tRNA-Ser-GCT					1		5	1			1		1							1													1									1
3105	3857	t00183387	CTTAAAACTTTACAGTCAGAGGTTC	25	Yes	mature-mt_tRNA-Leu-TAA					1		2	1														1		1
3113	3866	t00194489	ATGCCCCCATGTCTAACAACATGGCT	26	Yes	mature-mt_tRNA-Ser-GCT					1		1	1	2				2												1											1
3114	3867	t00197267	GTTAAATTATAGGCTAAATCCTATA	25	Yes	mature-mt_tRNA-Asp-GTC					1			2						1														1		1	1		1
3115	3869	t00200892	CACAAGAACTGCTAACTCAT	20	Yes	mature-mt_tRNA-Ser-GCT					1			1					1			1	1				3									1					3	1					1
3117	3871	t00202337	AACAGCTATCCATTGGTCTT	20	Yes	mature-mt_tRNA-Leu-TAG					1				7															1
3118	3872	t00205075	AATGTTTAGACGGGCTCA	18	Yes	mature-mt_tRNA-Phe-GAA					1		1	2	18	1						3					1		2				2		3							1
3121	3875	t00216245	AGTTTAACCAAAACATCAGATTGTGA	26	Yes	mature-mt_tRNA-His-GTG					1		7					1						1		2							1					2						1
3122	3876	t00217742	GCTCACAAGAACTGCTAA	18	Yes	mature-mt_tRNA-Ser-GCT					1							1	1								6					1							1		1
3124	3878	t00219889	CCAAAACATCAGATTGTGAATCT	23	Yes	mature-mt_tRNA-His-GTG					1		1		2								1														1	2
3126	3880	t00223826	TTAACCAAAACATCAGATTGT	21	Yes	mature-mt_tRNA-His-GTG					1		2	20	1							1							1										1		1				1
3129	3883	t00226712	AAGTTAAAGATTAAGAGAACC	21	Yes	mature-mt_tRNA-Lys-TTT					1			5																											3
3134	3888	t00237808	CTGCTAACTCATGCCCCCATGTCTAAC	27	Yes	mature-mt_tRNA-Ser-GCT					1		3	1	2	1								1							1			1		2					2
3147	3905	t00256183	TGCTAATGGTGGAGTTAAAGAC	22	Yes	mature-mt_tRNA-Pro-TGG					1		1			1				2						1			1												2	2			1
3150	3908	t00263745	GTTTTTCATATCATTGGTCGTGGTTG	26	Yes	mature-mt_tRNA-Glu-TTC					1	1	2		2	1				1
3151	3909	t00265210	AAATGGCTGAGTGAAGCATTGGACTGTAA	29	Yes	mature-mt_tRNA-Tyr-GTA					1		1	2	8	1		1		2	1	1		1				2			3				2	3		2				3	1	2	1			2
3152	3910	t00266449	CCAAAACATCAGATTGTGA	19	Yes	mature-mt_tRNA-His-GTG					1	1			3					1		1							2												2							1
3154	3912	t00271523	GGCTGAGTGAAGCATTGGACTGTAA	25	Yes	mature-mt_tRNA-Tyr-GTA					1		2	1	4			11		2				1							1										1	6					1
3165	3923	t00280788	AGATTGTGAATCTGACAACAGAGG	24	Yes	mature-mt_tRNA-His-GTG					1																1
3168	3926	t00286212	GGCTGAGTGAAGCATTGGACTG	22	Yes	mature-mt_tRNA-Tyr-GTA					1				1	1		1																		1		1			1							1
3170	3928	t00293669	ACATCAGATTGTGAATCTGAC	21	Yes	mature-mt_tRNA-His-GTG					1	1	2		5				8			1											1
3171	3929	t00293674	CTTTGTCAAAGTTAAATTATAGGC	24	Yes	mature-mt_tRNA-Asp-GTC					1			5						1								1								1						1
3172	3930	t00295764	TAGATTGAAGCCAGTTGATTAGGGTGCT	28	Yes	mature-mt_tRNA-Asn-GTT_5_end					1		1	4		1								2						1						1
3173	3931	t00298194	AGTAAGGTCAGCTAAATAAGCTATCG	26	Yes	mature-mt_tRNA-Met-CAT_5_end					1		3	7	1				1																	1						2
3174	3932	t00300606	AGAAATTTAGGTTAAATACAGACCAAG	27	Yes	mature-mt_tRNA-Trp-TCA_5_end					1		3	3		1				1		1		1	1		2						1					2		1		1			1			3
3175	3933	t00301380	GCAGAGCCCGGTAATCGCATAAAACTT	27	Yes	mature-mt_tRNA-Leu-TAA					1			5	1				1				1							1										2		1
3177	3936	t00305956	TAACCAAAACATCAGATTGT	20	Yes	mature-mt_tRNA-His-GTG					1	1	5	27	1			1				3						1	2												1	1			1
3178	3937	t00306503	GTCCTTGTAGTATAAACTAATACA	24	Yes	mature-mt_tRNA-Thr-TGT_5_end					1		2	8										1															1			1					1		1
3181	3940	t00313324	ATTCAAAAAAGAGTACC	17	Yes	mature-mt_tRNA-Gly-TCC					1			8															4	1											1
3182	3941	t00317346	GCAGAGCCCGGTAATCGCATAAAACT	26	Yes	mature-mt_tRNA-Leu-TAA					1		1	7																				2		1			4	1
3183	3942	t00319538	AGGAGATTTCAACTTAACTTGACCGCT	27	Yes	mature-mt_tRNA-Val-TAC					1				1									1						1										1
3184	3943	t00321074	CTGTAAAGCTAACTTAGCATTAACCTTTT	29	Yes	mature-mt_tRNA-Lys-TTT					1		1	12	1											3	1	3			1					5									2	1		1
3185	3944	t00325409	GTTTAGACGGGCTCACATCACCCCAT	26	Yes	mature-mt_tRNA-Phe-GAA					1		3	1	1														1
3187	3946	t00327270	TTAACCAAAACATCAGATTGTG	22	Yes	mature-mt_tRNA-His-GTG					1	2	10	6		3			3	3		1					2						2	1			1	1			1	5			1	1	3	2
3189	3952	t00337012	CTCACATCACCCCATAAACA	20	Yes	mature-mt_tRNA-Phe-GAA_3_end					1		1	2					1				1		2		1		1	1													1
3190	3953	t00337830	GTTCTTGTAGTTGAAATACAACGA	24	Yes	mature-mt_tRNA-Glu-TTC_5_end					1	1	4	11																										1								1
3193	3957	t00343051	ATAACAGCTATCCATTGGTCTT	22	Yes	mature-mt_tRNA-Leu-TAG					1	1		4	4			1															1									1
3194	3958	t00343428	CTCAGTAAGTTGCAATACTTAAT	23	Yes	mature-mt_tRNA-Trp-TCA					1	1	2	3	1					1			1				1									1	2		1							1		1
3199	3964	t00350526	TTCAGTTGATGCAGAGTGGGGTTTTGCAG	29	Yes	mature-mt_tRNA-Ala-TGC					1												1															1									2
3204	3970	t00362598	GAAAGCTCACAAGAACTGCTAAC	23	Yes	mature-mt_tRNA-Ser-GCT					1			7						2	2			1					1					1	1	1	2	1	1	2	1	1
3206	3972	t00367085	ACTGAAAATGTTTAGACGGGCTCA	24	Yes	mature-mt_tRNA-Phe-GAA					1		1	2																															1
3211	3977	t00374488	AGCTCCGAGGTGATTTTCATATTGAATTG	29	Yes	mature-mt_tRNA-Cys-GCA_5_end					1		1	14				1				1																					1
3212	3978	t00377102	AACCAAAACATCAGATTGTGAATC	24	Yes	mature-mt_tRNA-His-GTG					1		2		2														1												1
3217	3984	t00389798	TAAGATGGCAGAGCCCGGTAA	21	Yes	mature-mt_tRNA-Leu-TAA					1			1													1
3219	3986	t00390232	TCACAAGAACTGCTAACTCATGCC	24	Yes	mature-mt_tRNA-Ser-GCT					1		1							1										1						1						1
3221	3988	t00397213	CAGAGTGTAGCTTAACACAAA	21	Yes	mature-mt_tRNA-Val-TAC_5_end					1	1
3226	3993	t00401493	TAAATAAGCTATCGGGCCCA	20	Yes	mature-mt_tRNA-Met-CAT					1	2	1		3				1						2		1						1
3229	3996	t00412399	TCATGGAGGCCATGGGGTTGG	21	Yes	mature-mt_tRNA-Ser-TGA					1		1		9											1									3
3230	3997	t00030092	GTTTTTCATATCATTGGTCGTGGT	24	Yes	mature-mt_tRNA-Glu-TTC						3	1		1							1																		1
3236	4004	t00049661	CAGAGAATAGTTTAAATTA	19	Yes	mature-mt_tRNA-Pro-TGG_5_end						2	1	4						2							1										1				2
3239	4007	t00054417	GTTGATGCAGAGTGGGGTT	19	Yes	mature-mt_tRNA-Ala-TGC						2		1	14														1				1											1
3240	4008	t00055867	CAAAACATCAGATTGTGAATCTGA	24	Yes	mature-mt_tRNA-His-GTG						2	2	2					41							1											1	1							2	1
3242	4010	t00057269	ACTGAAAATGTTTAGACGGGCT	22	Yes	mature-mt_tRNA-Phe-GAA						2	1	42	13									1		1												1	1		9	3			1
3244	4012	t00057829	TTTTCATATCATTGGTCGTGGTTG	24	Yes	mature-mt_tRNA-Glu-TTC						2	7	1	1					1											2											1					1
3247	4015	t00062356	GGTAAAATGGCTGAGTGAAGCAT	23	Yes	mature-mt_tRNA-Tyr-GTA_5_end						2	1	3	2				1			1		1														1	4						1			1
3249	4017	t00063304	GTTTTTCATATCATTGGTCGTGGTTGT	27	Yes	mature-mt_tRNA-Glu-TTC						2	2	1	2																					2												1
3250	4018	t00063558	CTCCGAGGTGATTTTCATATTGAAT	25	Yes	mature-mt_tRNA-Cys-GCA						2	2	7	1			1		3							1			1						5					1
3252	4020	t00071065	TACCTCCTCAAAGCAATA	18	Yes	mature-mt_tRNA-Phe-GAA						1	1	3	11				2		1						1		3	2			5
3257	4026	t00077051	TGGAGTTAAAGACTTTTTCTCTG	23	Yes	mature-mt_tRNA-Pro-TGG						1	3	4	1																										1
3259	4028	t00083178	TTAGAATCTTAGCTTTGG	18	Yes	mature-mt_tRNA-Pro-TGG						1		1	2					1							8									1		1	1		1		1				2
3266	4036	t00092635	GATGCAGAGTGGGGTTTTGCAGTCCTT	27	Yes	mature-mt_tRNA-Ala-TGC						1		2	1																									1		1				1			1
3272	4042	t00101641	AAATGTTTAGACGGGCTCA	19	Yes	mature-mt_tRNA-Phe-GAA						1		3	6	1											1						2					1
3282	4052	t00112811	AGAACTGCTAACTCATGCCCCCATGTCT	28	Yes	mature-mt_tRNA-Ser-GCT						1			4
3290	4063	t00128953	AAAATGTTTAGACGGGCT	18	Yes	mature-mt_tRNA-Phe-GAA						1		21	4							2			1
3297	4071	t00146181	AGAAAGCTCACAAGAACTGCTAACT	25	Yes	mature-mt_tRNA-Ser-GCT						1		6						1				1												2			1									1
3307	4081	t00158057	GTTTGTGGGTTTAAGTCCCATTGG	24	Yes	mature-mt_tRNA-Asn-GTT						1	3	1		1					1									3		1				1				2			1				2	1	3
3310	4084	t00161058	GCTCACATCACCCCATAA	18	Yes	mature-mt_tRNA-Phe-GAA						1		2											1		1		1	1						1	1		1
3311	4085	t00161708	AAAACATCAGATTGTGAATCTG	22	Yes	mature-mt_tRNA-His-GTG						1		1	10							1				1			1										1										1
3315	4089	t00165541	TCATATCATTGGTCGTGGTTGT	22	Yes	mature-mt_tRNA-Glu-TTC						1		3	3
3321	4095	t00175294	TTTCATATCATTGGTCGTGGTTGTA	25	Yes	mature-mt_tRNA-Glu-TTC						1	1		4	1		1								1		1			1
3329	4103	t00184652	GGAGCTTAAACCCCCTTATTTCT	23	Yes	mature-mt_tRNA-Ile-GAT						1	1	2						2						1											1			1						2	1		1
3343	4117	t00210432	AATGTTTAGACGGGCTCAC	19	Yes	mature-mt_tRNA-Phe-GAA						1		9	3			1				5	4	1	1	1	10		9			1			1							1		2					1
3345	4119	t00214758	TGGTTTTTCATATCATTGGTCGTGG	25	Yes	mature-mt_tRNA-Glu-TTC						1	2	1		3								1												1						1
3347	4121	t00222634	CTTTGATAGAGTAAATAATAGGAG	24	Yes	mature-mt_tRNA-Ile-GAT						1		2	1													1												1
3356	4132	t00233163	TCAACTTAACTTGACCGCTCT	21	Yes	mature-mt_tRNA-Val-TAC						1		6	7														1									1				1
3363	4139	t00239792	GCTCACAAGAACTGCTAACTCATG	24	Yes	mature-mt_tRNA-Ser-GCT						1		2						1																1		2	1		2					1	1
3364	4140	t00239858	GCAGAGCCCGGTAATCGCATAAAAC	25	Yes	mature-mt_tRNA-Leu-TAA						1	1	4																			2							1		1			1	1
3374	4150	t00253473	GAGAAAGCTCACAAGAACTGCTAACTCA	28	Yes	mature-mt_tRNA-Ser-GCT_5_end						1	1	4		1				2				1							1		1			9	1	1		1	1
3375	4151	t00253538	TGTTTAGACGGGCTCACATCACCCCA	26	Yes	mature-mt_tRNA-Phe-GAA						1		1		1			1																					1
3383	4159	t00265000	AAATTAGAATCTTAGCTTTGG	21	Yes	mature-mt_tRNA-Pro-TGG						1			1	1											1			1			1										1
3394	4173	t00281710	AATACAGACCAAGAGCCTTC	20	Yes	mature-mt_tRNA-Trp-TCA						1	1	1	25				1		1
3399	4178	t00293446	CCAAAACATCAGATTGTGAAT	21	Yes	mature-mt_tRNA-His-GTG						1	2		1							1
3400	4179	t00294533	TTCATATCATTGGTCGTGGTTGTAG	25	Yes	mature-mt_tRNA-Glu-TTC						1	1															2																		1
3401	4180	t00008900	TCATGCCCCCATGTCTAACAACATGGC	27	Yes	mature-mt_tRNA-Ser-GCT							26	1										1			1		1				1			1												3
3402	4181	t00009027	GTGGAGTTAAAGACTTTTTCTCTGA	25	Yes	mature-mt_tRNA-Pro-TGG_3_end							26	21	4	1		3		1					1	4		1		1						6	1	2		2	1	2			1		3
3403	4182	t00009102	TAAGCTATCGGGCCCATACCCCGAA	25	Yes	mature-mt_tRNA-Met-CAT							25						3																							1					1
3404	4183	t00009201	CTCATGCCCCCATGTCTAACAACATGGC	28	Yes	mature-mt_tRNA-Ser-GCT							25						1																	2										1
3405	4184	t00012962	ACACTGAAAATGTTTAGACGGGCTCA	26	Yes	mature-mt_tRNA-Phe-GAA							15	2	2											1							1
3406	4185	t00013355	TAGATTGAAGCCAGTTGATTAGGGTG	26	Yes	mature-mt_tRNA-Asn-GTT_5_end							15	2			1	1						1			2	1			1				1			1		2		2			1		1	1
3407	4186	t00014492	CAGAGTGTAGCTTAACACAAAGCACCCA	28	Yes	mature-mt_tRNA-Val-TAC_5_end							13	3	1	1			5									1																	3
3408	4187	t00015888	GTTTAACCAAAACATCAGATTGTG	24	Yes	mature-mt_tRNA-His-GTG							12	1		4		2	1	1							1	5		1						3						21						4
3409	4188	t00018835	AAGCTATCGGGCCCATACCCCGAA	24	Yes	mature-mt_tRNA-Met-CAT							9	2					1					1									1					1
3410	4189	t00020588	GTTTATGTAGCTTACCTCCTCAAAGCA	27	Yes	mature-mt_tRNA-Phe-GAA_5_end							8	2	1									2										2		1			3	1							1
3413	4192	t00023799	TGGTGGAGTTAAAGACTTTTTCTCTGA	27	Yes	mature-mt_tRNA-Pro-TGG_3_end							7	13			1	1								1										2		1									2
3416	4195	t00026672	TAACCAAAACATCAGATTGTGAATCT	26	Yes	mature-mt_tRNA-His-GTG							6	1	6	1			1	1			1								1						1	1
3417	4196	t00026832	ACTAAGTGTTTGTGGGTTTAAGTCCCATTG	30	Yes	mature-mt_tRNA-Asn-GTT							6			1			2	1	1					2				1									1	1
3419	4198	t00027353	CTAATGGTGGAGTTAAAGACTTTTTCTCTG	30	Yes	mature-mt_tRNA-Pro-TGG							5	7	1	1										1								1		1		1				1		1		1	1
3426	4205	t00030726	TAACTCATGCCCCCATGTCTAACAACATGG	30	Yes	mature-mt_tRNA-Ser-GCT							5	1																								1
3427	4206	t00031029	TCGTGGTTGTAGTCCGTGCGAGAAT	25	Yes	mature-mt_tRNA-Glu-TTC							5	5																										1	1				1		1
3428	4207	t00031242	GGTGGAGTTAAAGACTTT	18	Yes	mature-mt_tRNA-Pro-TGG							5	2					1	2							5		4							1		1	1			1
3438	4217	t00042251	TGCCCCCATGTCTAACAACATGG	23	Yes	mature-mt_tRNA-Ser-GCT							3						2					1				2	1				1
3442	4221	t00044974	CTTTACAGTCAGAGGTT	17	Yes	mature-mt_tRNA-Leu-TAA							3																				3													1
3446	4225	t00047435	GTTTGTGGGTTTAAGTCCCATTGGT	25	Yes	mature-mt_tRNA-Asn-GTT							3	1	1										1					1				1		1				2							2	1
3448	4227	t00048599	GTAAGGTCAGCTAAATAAGCTATCGGGCCC	30	Yes	mature-mt_tRNA-Met-CAT							3	5			1		2		1
3449	4228	t00050120	AATAATAGGAGCTTAAACCCCCTTATTTCT	30	Yes	mature-mt_tRNA-Ile-GAT							2		1		1																		1	1		1	4			1							1
3453	4232	t00052989	TGAATCTGACAACAGAGGCTTACGACC	27	Yes	mature-mt_tRNA-His-GTG							2						8					1			1									1			1			1
3454	4233	t00053945	GTTTAACCAAAACATCAGATTGTGA	25	Yes	mature-mt_tRNA-His-GTG							2	1				1																		1												1
3455	4234	t00054502	CTCCGAGGTGATTTTCATA	19	Yes	mature-mt_tRNA-Cys-GCA							2	17	2						1			1			11					2	1	1			1	2	3			2					1	3
3460	4239	t00055358	AAAATGGCTGAGTGAAGCATTGGACTG	27	Yes	mature-mt_tRNA-Tyr-GTA							2						1	1											1		1															1
3461	4240	t00055821	CAAAACATCAGATTGTGAAT	20	Yes	mature-mt_tRNA-His-GTG							2		3				2								1																						1
3463	4242	t00056008	TAGGATGGGGTGTGATAGGTGGCACGGA	28	Yes	mature-mt_tRNA-Gln-TTG_5_end							2	3	6	1				1							1		1	1						2						1					1
3465	4244	t00056160	GAAAATGTTTAGACGGGCTCACATCACCCC	30	Yes	mature-mt_tRNA-Phe-GAA							2													1																						1
3480	4261	t00065820	GTTCTTGTAGTTGAAATACAACGATGGT	28	Yes	mature-mt_tRNA-Glu-TTC_5_end							2	10						1									1				1					1
3489	4270	t00071770	CTCCGAGGTGATTTTCATAT	20	Yes	mature-mt_tRNA-Cys-GCA							2	3	6	1				3			1				15	1								1	1				2						4	1
3493	4274	t00075307	TTCAGTTGATGCAGAGTGGGGT	22	Yes	mature-mt_tRNA-Ala-TGC							2															2					1
3512	4293	t00088177	AACTTCCAATTAACTAGTTTTGACAACATT	30	Yes	mature-mt_tRNA-Gly-TCC							1		2											1																3
3527	4310	t00095983	CAAGAACTGCTAACTCATGCCCCCA	25	Yes	mature-mt_tRNA-Ser-GCT							1	1				1										1
3538	4321	t00103496	TAAATTAGAATCTTAGCTTTGG	22	Yes	mature-mt_tRNA-Pro-TGG							1																													1
3541	4324	t00104663	AACATCAGATTGTGAATCTGACAACAGA	28	Yes	mature-mt_tRNA-His-GTG							1		14								3															1					1					2
3542	4325	t00104690	ACAAGAACTGCTAACTCATGCCCC	24	Yes	mature-mt_tRNA-Ser-GCT							1	2	1										1				1							1					2	2			1
3555	4339	t00112936	CGAAGAAGCAGCTTCAAACCTGCCGGGGCT	30	Yes	mature-mt_tRNA-Cys-GCA							1	7	1					1							1									1											1
3556	4340	t00112976	GGTGGAGTTAAAGACTTTT	19	Yes	mature-mt_tRNA-Pro-TGG							1	1													2																1
3562	4346	t00117942	AAATGGCTGAGTGAAGCATTGGACT	25	Yes	mature-mt_tRNA-Tyr-GTA							1		1	2		1		1				1		1																2
3567	4351	t00120716	AAAGCTCACAAGAACTGCT	19	Yes	mature-mt_tRNA-Ser-GCT							1	7	2					1		2	2						1				1
3593	4377	t00136955	AACTTCCAATTAACTAGTTTTGACAA	26	Yes	mature-mt_tRNA-Gly-TCC							1	2	3																						1					1					1
3594	4378	t00137223	CTTTGATAGAGTAAATAATAGGAGCTTAA	29	Yes	mature-mt_tRNA-Ile-GAT							1					1																2				1
3605	4389	t00144965	GTGAATCTGACAACAGAGGCTTACGACCCC	30	Yes	mature-mt_tRNA-His-GTG							1		1											1													1
3610	4394	t00149495	AGGATAACAGCTATCCATTGGTCT	24	Yes	mature-mt_tRNA-Leu-TAG							1	1																											2
3633	4419	t00170739	TTGGGTGCTAATGGTGGAGTTAAAGAC	27	Yes	mature-mt_tRNA-Pro-TGG							1	2	2																					1					1
3646	4432	t00184492	TGAATCTGACAACAGAGGCTTAC	23	Yes	mature-mt_tRNA-His-GTG							1			1			5				1			2									1		2
3670	4458	t00203665	TGTTTAGACGGGCTCACATCACCCC	25	Yes	mature-mt_tRNA-Phe-GAA							1	1														1
3677	4466	t00210765	AAGGGCTTAGCTTAATTAAAGTGGCTGATT	30	Yes	mature-mt_tRNA-Ala-TGC_5_end							1	2																									1									1
3686	4475	t00216736	TCGATTCCTTCCTTTTTTG	19	Yes	mature-mt_tRNA-Ser-TGA_3_end							1	3														1	1																		4
3707	4498	t00233556	AAAGCTCACAAGAACTGCTAACTC	24	Yes	mature-mt_tRNA-Ser-GCT							1	1									1
3708	4499	t00233718	TTTTCATATCATTGGTCGTGGTTGTAGTC	29	Yes	mature-mt_tRNA-Glu-TTC							1	1	2	1		1																							2
3710	4501	t00236901	ACTTTTAAAGGATAACAGCTATCC	24	Yes	mature-mt_tRNA-Leu-TAG_5_end							1	2	1												1												3
3734	4525	t00254128	ACACTGAAAATGTTTAGACGGGCTCAC	27	Yes	mature-mt_tRNA-Phe-GAA							1
3736	4527	t00256068	TTAGACGGGCTCACATCACCCCATA	25	Yes	mature-mt_tRNA-Phe-GAA							1											1
3744	4536	t00009699	AAGCTCACAAGAACTGCT	18	Yes	mature-mt_tRNA-Ser-GCT								32									1						2												2						1
3747	4539	t00016579	TTAAAGATTAAGAGAACC	18	Yes	mature-mt_tRNA-Lys-TTT								15	2												1									1			2		1
3752	4545	t00023946	TTGTAGTCCGTGCGAGAAT	19	Yes	mature-mt_tRNA-Glu-TTC								10	1											1			2	1										1							2
3753	4546	t00024129	CTTACGACCCCTTATTT	17	Yes	mature-mt_tRNA-His-GTG								9									1						6										1
3754	4549	t00026175	AAGAACTGCTAACTCATG	18	Yes	mature-mt_tRNA-Ser-GCT								8	11	1			1	1							6		2				1				1				11				1		3
3758	4554	t00029058	TTTAAGTTAAAGATTAAGAGAACC	24	Yes	mature-mt_tRNA-Lys-TTT								7													1													1		1						1
3760	4558	t00030527	GCTTAAACCCCCTTATTTCTA	21	Yes	mature-mt_tRNA-Ile-GAT_3_end								7											1														2								1
3762	4561	t00031980	ACTCCAAATAAAAGTACC	18	Yes	mature-mt_tRNA-Leu-TAG								7													1			1									3		1					1
3764	4563	t00032943	CGGTAATCGCATAAAACTTAAAACT	25	Yes	mature-mt_tRNA-Leu-TAA								6	1	1		1
3771	4573	t00038745	ACTGTAAAGCTAACTTAGC	19	Yes	mature-mt_tRNA-Lys-TTT								5					2														1				2		11	2						1			1
3773	4575	t00038826	GCTAACTCATGCCCCCATGTCTAAC	25	Yes	mature-mt_tRNA-Ser-GCT								5			1					1				1										1						2
3777	4579	t00040772	AACAACATGGCTTTCTCA	18	Yes	mature-mt_tRNA-Ser-GCT_3_end								5	6														1										1
3778	4580	t00040995	GCTTAAACCCCCTTATTTCT	20	Yes	mature-mt_tRNA-Ile-GAT								5													1														1	1
3782	4584	t00043270	AAAGATTAAGAGAACCA	17	Yes	mature-mt_tRNA-Lys-TTT								4	9								1																		3					1
3791	4595	t00045778	AAGCTCACAAGAACTGCTAAC	21	Yes	mature-mt_tRNA-Ser-GCT								4								1					3		1												1
3792	4596	t00046051	AAATAATAGGAGCTTAAACCC	21	Yes	mature-mt_tRNA-Ile-GAT								4	1												1
3793	4597	t00046702	CTGTAAAGCTAACTTAG	17	Yes	mature-mt_tRNA-Lys-TTT								4	1					1							1						1								4
3794	4598	t00047102	GTCCTTGTAGTATAAACTAATACACCAGTC	30	Yes	mature-mt_tRNA-Thr-TGT_5_end								4						1				2									1								2							2
3800	4604	t00048989	TCAAAGCAATACACTGAA	18	Yes	mature-mt_tRNA-Phe-GAA								4									1	1									1												1
3803	4609	t00050744	GTTCGATTCTCATAGTCCT	19	Yes	mature-mt_tRNA-Gln-TTG								4	3										2				1				2
3825	4636	t00058661	GCTAAATAAGCTATCGGGCCC	21	Yes	mature-mt_tRNA-Met-CAT								3					1						1	1	3												3		4	1
3826	4637	t00059802	TTAGCATTAACCTTTTAAG	19	Yes	mature-mt_tRNA-Lys-TTT								3													2			1			2										1
3831	4644	t00061521	GCTCACAAGAACTGCTAACTCA	22	Yes	mature-mt_tRNA-Ser-GCT								3																																1
3832	4645	t00062279	AGAAAGCTCACAAGAACTGCTAAC	24	Yes	mature-mt_tRNA-Ser-GCT								3							1															1
3834	4648	t00063711	TTGGGTGCTAATGGTGGAGTTAAAGACT	28	Yes	mature-mt_tRNA-Pro-TGG								3	3			1																	1							1					1
3837	4651	t00064536	AAGCTCACAAGAACTGCTAACT	22	Yes	mature-mt_tRNA-Ser-GCT								3	1					2																		1			5					1
3843	4658	t00066522	AGGAGATTTCAACTTAACTTGACCGCTC	28	Yes	mature-mt_tRNA-Val-TAC								3	3																			1		1	1	1
3854	4671	t00069534	AAAGTCATGGAGGCCATGGG	20	Yes	mature-mt_tRNA-Ser-TGA								3	6					1
3861	4681	t00072831	TGAGTGAAGCATTGGACTGTAAAT	24	Yes	mature-mt_tRNA-Tyr-GTA								2	2												1			1											2
3865	4685	t00073468	GTGAAGCATTGGACTGTAAAT	21	Yes	mature-mt_tRNA-Tyr-GTA								2	2														2												3	1
3889	4710	t00083149	AGAAAGCTCACAAGAACTGC	20	Yes	mature-mt_tRNA-Ser-GCT								2						1				1													2		3
3893	4717	t00085644	GAAATACAACGATGGTTTTTCATATCATTG	30	Yes	mature-mt_tRNA-Glu-TTC								2							1								1											1	2
3894	4718	t00085796	ACCAAAACATCAGATTGTGA	20	Yes	mature-mt_tRNA-His-GTG								2	10														1
3900	4726	t00086629	CTGTAAAGCTAACTTAGCATTAA	23	Yes	mature-mt_tRNA-Lys-TTT								2	1					1				1												1			1		1	2
3907	4733	t00088889	TCACATCACCCCATAAAC	18	Yes	mature-mt_tRNA-Phe-GAA								2				1						1					10				2			1	2						1						1
3911	4737	t00089393	CAGATTGTGAATCTGACAACAGAGGCTTAC	30	Yes	mature-mt_tRNA-His-GTG								2													1															1
3923	4751	t00093673	CAGAGAATAGTTTAAATTAGAATCT	25	Yes	mature-mt_tRNA-Pro-TGG_5_end								2						3
3930	4759	t00096105	TGTTTGTGGGTTTAAGTCCCATT	23	Yes	mature-mt_tRNA-Asn-GTT								2							1												1				2		1		1
3933	4762	t00096850	ATGTTTAGACGGGCTCACATCACC	24	Yes	mature-mt_tRNA-Phe-GAA								2											1
3958	4792	t00110828	GAGAAAGCTCACAAGAACTGCTAACTCAT	29	Yes	mature-mt_tRNA-Ser-GCT_5_end								2																									1					1				1
3972	4806	t00116842	GCCCCCATGTCTAACAACATGGCTT	25	Yes	mature-mt_tRNA-Ser-GCT								2						2							2		4								1								1			2
3983	4819	t00120171	GGACTGTAAATCTAAAGAC	19	Yes	mature-mt_tRNA-Tyr-GTA								2	2						1																			1
3993	4830	t00122788	AAATAATAGGAGCTTAAACC	20	Yes	mature-mt_tRNA-Ile-GAT								2	1														1				1
4006	4846	t00129875	ACTTTGATAGAGTAAATAATAGGAGCTTA	29	Yes	mature-mt_tRNA-Ile-GAT								1							1
4055	4902	t00174610	AGATTGTGAATCTGACAACAGAGGC	25	Yes	mature-mt_tRNA-His-GTG								1				1
4082	4934	t00194839	AACCAGCTTTGGGGGGTTC	19	Yes	mature-mt_tRNA-Ser-TGA								1	1												1
4118	4972	t00224623	GTTTAGACGGGCTCACATCACCCCATAA	28	Yes	mature-mt_tRNA-Phe-GAA								1													2									1	1											1
4123	4977	t00227293	CAAGAACTGCTAACTCAT	18	Yes	mature-mt_tRNA-Ser-GCT								1	1							1					1														1
4141	5000	t00243481	AGATTGTGAATCTGACAACAGAGGCT	26	Yes	mature-mt_tRNA-His-GTG								1	4	1		1									1			1												2
4156	5022	t00255806	GTTTAGACGGGCTCACATCACCCCATAAA	29	Yes	mature-mt_tRNA-Phe-GAA								1																													1
4157	5023	t00255880	TTTAGACGGGCTCACATC	18	Yes	mature-mt_tRNA-Phe-GAA								1	2							1					2						1
4165	5031	t00258681	TGTTTAGACGGGCTCACATCAC	22	Yes	mature-mt_tRNA-Phe-GAA								1
4187	5062	t00284248	TTCCTTCCTTTTTTGCC	17	Yes	mature-mt_tRNA-Ser-TGA								1																					1			1	1			1
4226	5111	t00311295	GCTAACTCATGCCCCCATGTCTAACA	26	Yes	mature-mt_tRNA-Ser-GCT								1	5	1																	1				1	1
4243	5130	t00325135	GCTAACTCATGCCCCCATGTCTAACAAC	28	Yes	mature-mt_tRNA-Ser-GCT								1			1									1				1				1	1				1							2
4270	5160	t00350501	ATGATAATCATATTTACCA	19	Yes	mature-mt_tRNA-Arg-TCG								1	1											1										1				1	3
4286	5180	t00362731	AGCATTGGACTGTAAATCTAAAGACA	26	Yes	mature-mt_tRNA-Tyr-GTA								1	6				1										1													3					1
4310	5208	t00375149	CAAAACATCAGATTGTGA	18	Yes	mature-mt_tRNA-His-GTG								1	4				7			4
4313	5212	t00375993	AAAACATCAGATTGTGAAT	19	Yes	mature-mt_tRNA-His-GTG								1	23				1									1									1											1
4328	5230	t00385549	ATGTCTAACAACATGGCT	18	Yes	mature-mt_tRNA-Ser-GCT								1	1												2		1
4329	5231	t00386510	TGTTTAGACGGGCTCACATC	20	Yes	mature-mt_tRNA-Phe-GAA								1													1		2																1
4335	5238	t00389176	GGTGGAGTTAAAGACTT	17	Yes	mature-mt_tRNA-Pro-TGG								1	1					1							2
4393	5309	t00443545	TAAAGATTAAGAGAACCAAC	20	Yes	mature-mt_tRNA-Lys-TTT								1																1								1
4404	5321	t00453679	CTTTTAAGTTAAAGATTAAGAG	22	Yes	mature-mt_tRNA-Lys-TTT								1	3								1																	1	8
4459	5383	t00505027	TTGGACTGTAAATCTAAAGACAGG	24	Yes	mature-mt_tRNA-Tyr-GTA								1		2																									1	1			1	1
4476	5402	t00016049	ACCAAAACATCAGATTGTG	19	Yes	mature-mt_tRNA-His-GTG									19							1					3						1								2		1				1
4477	5403	t00018508	AAAACATCAGATTGTGAATCTGACAAC	27	Yes	mature-mt_tRNA-His-GTG									16													1		1								1				1
4478	5404	t00020963	ACATCAGATTGTGAATCT	18	Yes	mature-mt_tRNA-His-GTG									13				1			1											1
4494	5421	t00034504	TTCATATCATTGGTCGTGGTTGTAGT	26	Yes	mature-mt_tRNA-Glu-TTC									7	5		1
4523	5457	t00050414	TAGCTTTGGGTGCTAATGGTGGAGTTA	27	Yes	mature-mt_tRNA-Pro-TGG									4																										1			1
4540	5476	t00058778	TTTAGACGGGCTCACATCACCC	22	Yes	mature-mt_tRNA-Phe-GAA									4																										1
4557	5496	t00066373	CTTAAAACTTTACAGTCAG	19	Yes	mature-mt_tRNA-Leu-TAA									3				1							1															2			1		1
4559	5498	t00066627	ACATCAGATTGTGAATC	17	Yes	mature-mt_tRNA-His-GTG									3
4573	5516	t00071818	AGTTGATTAGGGTGCTTAGC	20	Yes	mature-mt_tRNA-Asn-GTT									3																										3	1					1
4599	5547	t00082697	AACTTTACAGTCAGAGGTTC	20	Yes	mature-mt_tRNA-Leu-TAA									2
4600	5548	t00082859	CAAACCTGCCGGGGCTT	17	Yes	mature-mt_tRNA-Cys-GCA_3_end									2												1		2							1
4656	5613	t00106527	TATCCATTGGTCTTAGGCC	19	Yes	mature-mt_tRNA-Leu-TAG									2			1	1						1																1	1
4661	5620	t00108074	CATCAGATTGTGAATCTGACAACAGAGGCT	30	Yes	mature-mt_tRNA-His-GTG									2																											1							1
4690	5651	t00120615	AACCAAAACATCAGATTGTGAATCT	25	Yes	mature-mt_tRNA-His-GTG									2	2
4720	5691	t00138380	TAAAGACAGGGGTTAGGCCTCTTTTTACC	29	Yes	mature-mt_tRNA-Tyr-GTA_3_end									1															1						1										1
4749	5724	t00164991	GTTTAACCAAAACATCAGATTGTGAATC	28	Yes	mature-mt_tRNA-His-GTG									1																											1
4770	5752	t00176825	AGATTAAGAGAACCAACAC	19	Yes	mature-mt_tRNA-Lys-TTT									1
4986	6031	t00364920	CTAACAACATGGCTTTCT	18	Yes	mature-mt_tRNA-Ser-GCT									1							2					2
4996	6049	t00381565	AAGCTATCGGGCCCATACCCCGAAAATGTT	30	Yes	mature-mt_tRNA-Met-CAT									1
5029	6087	t00404418	AAAGATTAAGAGAACCAAC	19	Yes	mature-mt_tRNA-Lys-TTT									1												2																		1
5032	6090	t00406133	TGGACTGTAAATCTAAAGACAGGGGTTAGG	30	Yes	mature-mt_tRNA-Tyr-GTA									1				1																							1			1
5058	6123	t00420407	CTGCTAACTCATGCCCCCAT	20	Yes	mature-mt_tRNA-Ser-GCT									1										1										1						4
5112	6190	t00465362	GTAAATAATAGGAGCTTAA	19	Yes	mature-mt_tRNA-Ile-GAT									1									2			1															1						1
5114	6193	t00466550	GGAGTTAAAGACTTTTTCTCTG	22	Yes	mature-mt_tRNA-Pro-TGG									1				2	7									1			1		1	1						8					1
5155	6240	t00103087	ACTTTTAAAGGATAACAGCTATC	23	Yes	mature-mt_tRNA-Leu-TAG_5_end										1				1	1								1								1											1
5165	6251	t00192303	GCTATCGGGCCCATACCCCGAAAATGTTG	29	Yes	mature-mt_tRNA-Met-CAT										1		2																								1	1		1
5175	6261	t00289481	TCAAAGTTAAATTATAGGCTAAATCCTAT	29	Yes	mature-mt_tRNA-Asp-GTC										1			2							1	1		1																			2
5215	6304	t00023710	GTTAAATTATAGGCTAAATCCTATATA	27	Yes	mature-mt_tRNA-Asp-GTC													4										1									1										3
5281	6375	t00130437	CTTTGATAGAGTAAATAATAGGA	23	Yes	mature-mt_tRNA-Ile-GAT														1				1														1
5284	6378	t00144930	TAAAGATTAAGAGAACCAA	19	Yes	mature-mt_tRNA-Lys-TTT														1							1																				1
5327	6431	t00044225	TAAGCTATCGGGCCCATACCCCGAAAATGT	30	Yes	mature-mt_tRNA-Met-CAT															1													2				1
5381	6506	t00089026	GTCAGCTAAATAAGCTATCGGGCCCA	26	Yes	mature-mt_tRNA-Met-CAT																		1
5383	6508	t00115065	CTAAAGACAGGGGTTAGGCCTCTTTTTACC	30	Yes	mature-mt_tRNA-Tyr-GTA_3_end																		1	1					1																1
5536	6701	t00213800	AATGTTTAGACGGGCTCACAT	21	Yes	mature-mt_tRNA-Phe-GAA																							1									1	1
5611	6788	t00152552	TTTTTCATATCATTGGTCGTGGT	23	Yes	mature-mt_tRNA-Glu-TTC																									1
5624	6804	t00096897	GCCCCCATGTCTAACAACATGG	22	Yes	mature-mt_tRNA-Ser-GCT																											1
5774	6980	t00026013	AGTTAAATTATAGGCTAAATCCTATAT	27	Yes	mature-mt_tRNA-Asp-GTC																																	2
[truncated: 5,000 more columns]
