# Supplementary material for: Mitochondrial non-coding RNAs as novel biomarkers and therapeutic targets in lung cancer integration of traditional bioinformatics and machine learning approaches
Source: Front Oncol. 2025 Oct 30;15:1690077. doi: 10.3389/fonc.2025.1690077 (PMC12611688; doi:10.3389/fonc.2025.1690077)
Supplement: Supplementary Table 2 — Comprehensive differential expression analysis of mitochondrial non-coding RNAs in lung cancer. [file DataSheet2.csv]

mtRNA	p_value	log2_fold_change
t00000674	3.539550970582649e-09	2.725785964991951
t00000845	0.12382108500488566	1.2495398994580103
t00001168	0.02026425104964989	1.732234981988047
t00001244	0.003290945283423166	2.0560523248897575
t00001284	0.37760836635895145	0.2772784572367279
t00001349	1.8950173090767734e-06	2.54354549897162
t00001718	0.37623726601358076	0.2888651354658664
t00001916	0.17592176336530718	0.531780430571979
t00002015	0.20064050460068303	0.9470582127099461
t00002202	0.0007040163632355159	0.8963828281988926
t00002447	0.001888629757634222	1.1512939787984728
t00003452	0.0010183904757968404	4.172566080490329
t00003484	4.489674844373273e-05	2.887062059186543
t00003596	0.3048093472946043	0.21013476337105022
t00003598	1.4793569656764387e-09	2.5064873587908076
t00003984	0.00048270770683448057	1.6932683843459209
t00004031	0.004775407384333705	1.8500498998573487
t00004080	0.17496680388021676	0.8645079030091002
t00004246	6.391130966089834e-06	1.715123002356443
t00004625	0.005994094365452549	1.9287688878471116
t00005021	2.7868232060871253e-05	3.199502821449978
t00005311	0.00013102040464723947	1.6381740282787018
t00005380	0.01691886848131417	0.623331156149041
t00005466	7.91971326117363e-05	1.5907622130200958
t00005926	4.854328620970502e-06	1.4200098864078599
t00006252	0.002924293959541347	1.9355542455602406
t00006735	0.00018309750347748175	1.368151324875656
t00006885	0.04520286136088836	1.5437099533006124
t00007275	0.007391129171485869	1.318110251442297
t00007288	0.1594337275102231	1.5849625012020545
t00007466	4.6704204367953294e-06	1.6253894415835266
t00007492	0.15958193319517391	1.4336029554207612
t00007669	0.1972644946366592	1.0763037502064263
t00008509	0.06623965069111581	-0.0862998448625923
t00009047	0.04138939746715015	2.0070625667126922
t00009067	0.4322575329784132	-0.07224615262991507
t00009217	0.002947788888011047	0.6894444401206429
t00009232	0.1997299765424333	0.7188217201843381
t00009277	0.12263637805643014	1.8503523279531748
t00010497	0.004671279468271776	0.7990198847851732
t00010546	0.08709076809925044	1.7080406452352774
t00010557	0.022965831527132646	2.313275958663507
t00010727	0.00021266721371752644	1.4692505405324197
t00010800	0.010345471119210078	0.9646318311083906
t00010842	0.00020304007742383338	2.242230500305786
t00011238	0.11691152195409099	1.650253961432495
t00011830	0.9161496300670103	0.016274094745438943
t00012427	0.017210580935555806	1.2117884572207502
t00012526	0.00016012473643131143	2.5040697283442905
t00012799	0.05580069547308332	1.0637544150277924
t00012892	0.0030196039231388336	0.9472269807762131
t00012906	0.00010171608803840587	1.230955934006737
t00013097	0.19549149109754768	0.8932414961029795
t00013781	0.7059268271874217	0.24370292880032393
t00013863	0.4043061928729663	0.28729626524929197
t00014332	0.021967090091136773	1.4489256939376345
t00014622	0.04478090820457252	1.011055189224837
t00015589	0.6957703754385633	-0.19907850964906143
t00015902	0.6591525479628157	0.15989236631068313
t00016256	2.7983482712244386e-05	2.381861418270266
t00016544	0.00014620896588318842	2.1935067838752462
t00016701	0.7240803013701982	0.10893437289093581
t00016830	0.0033029087128580025	0.6339288070131118
t00016833	0.11933283800690075	1.3974484384543344
t00016948	0.012238374059961433	1.724823967409764
t00016949	0.10377376175576572	0.8663836086481925
t00017076	0.0004602768789574134	1.3802843850058941
t00017590	0.0362798373630017	0.7938108367515668
t00017679	6.021366214870102e-05	1.8665604707076913
t00018104	0.03718730836362403	0.5718638528823233
t00018372	0.002655122642773309	1.863413929803634
t00018766	0.09069642516485692	1.4280503919054546
t00018899	0.04793839673367445	-0.0740005799251506
t00018999	0.08200250964986006	1.0937821469965652
t00019023	0.0050720288310848105	1.2190347894330276
t00019309	0.05072101869635682	1.2503499528053812
t00019356	0.004095814328007303	0.6380562271918029
t00019446	0.0002546960064267542	1.9447357456306762
t00019549	0.0008326116447941429	2.457039948624638
t00020167	0.4066590278524711	-0.29425011901167314
t00020456	0.09080036523226567	0.993804541096028
t00020709	7.05200504906031e-05	0.851370916641906
t00021147	0.005864929298037009	1.3202073127019138
t00021226	4.838069885199418e-06	0.5216625986210138
t00021326	0.0009603688283093084	2.150845149301044
t00021536	0.09405145255336572	1.0068863863031523
t00021959	0.0008140105137348614	2.972519263761698
t00022479	0.04767478356982458	0.37486335668871307
t00023727	0.03570512055669578	2.7707980208776797
t00023819	0.09761083727983479	1.0243917262388618
t00023863	0.17604643013772905	0.9016708761758977
t00024217	0.33927618597715614	0.8451524561218454
t00024448	0.04657502727720629	1.3273168775599062
t00024926	0.007732028638753861	0.7500408332630435
t00024968	0.011634950896052564	0.707218251655805
t00025096	0.0019320465668183396	2.221567788847735
t00025533	0.00800938064593086	1.2927349402243704
t00025561	0.0009691248069697449	1.034420757627179
t00025634	0.030580954948630543	0.6749389698691716
t00025769	8.355270815171241e-06	1.9350579392283251
t00026682	0.0003620211121793599	1.129704642518782
t00027024	0.04665240858919311	1.6726026866210637
t00027109	0.00041852773258224674	1.5596069269336867
t00027899	0.039670023458899716	2.609384627660824
t00028010	0.01096169047934914	1.4159333055241081
t00028092	0.090035763850802	-0.3502111525301249
t00028359	0.0016267871702636105	2.9038596048327787
t00028427	0.33289808013447053	0.7908912059046341
t00028438	0.11966886493521481	0.25623919837360276
t00028767	0.3835338842599325	1.1479724709989494
t00029055	5.762742169051481e-07	1.6828236959027814
t00029550	7.560099545209509e-08	1.8344139346865644
t00029592	0.4458648888468941	0.15754127827993084
t00030095	0.08295830290236039	1.6997326884113546
t00030177	0.2229238618822327	0.24408714133353004
t00030749	0.03668410129135231	2.6832598314424203
t00030767	0.2408733805124891	1.034415771115651
t00031090	0.00506319616045253	2.2975834456675432
t00031193	0.13854593822154374	1.3258150175470476
t00031638	0.0001460668419234906	1.917391388556403
t00031706	0.009196199765219976	0.8589361234284248
t00032167	0.8849734751199989	0.4309790442179966
t00032309	0.11180861201488292	1.2776342043453663
t00033098	6.507188759798415e-05	1.270141292926223
t00033133	0.020611127558798223	1.373633423082964
t00033340	0.5957513767439049	0.4150375003608651
t00033344	0.036220306762701646	1.4150374998198547
t00034226	0.04429798862967588	0.990104054372986
t00034314	0.1383416472695841	0.3692338107826444
t00034576	0.021780361866305487	0.13707990509260187
t00035360	0.004369337094916522	0.8365012685250299
t00035874	0.007137093590280479	1.406210691248035
t00036371	0.059863606233908497	1.8098661416251358
t00036483	0.0120353133628325	1.4083737695413483
t00037417	0.010371494153360108	0.6888517447608526
t00038505	0.021793946263282165	1.284959415314579
t00038574	0.0006780056780853094	0.7059595384394132
t00038669	0.30334897677658057	0.8244284362312442
t00038806	0.00043698996111697744	1.5941261368722848
t00039166	0.11335447415707163	0.5427698034986373
t00039288	0.12308083058693768	0.38401138612172286
t00039299	2.6117294984951173e-05	2.2474375510866036
t00039521	0.6927721140740419	-0.04721463693014142
t00039642	0.00022786977558577102	0.7552974177931511
t00039721	0.0002606031928463881	3.0649616910035697
t00039939	0.02455861258341266	1.4330281747038633
t00040420	5.482901365234464e-05	1.4114755194818467
t00040905	0.035878204038388394	1.0875016454376478
t00041015	0.06548114300743225	0.43311266719317787
t00041124	1.286865020670104e-07	1.9752995597385778
t00041749	0.0010267303933899723	1.5705463923116862
t00041817	0.08954285750652542	1.2378764650945913
t00042196	0.0017100655528710328	1.883964199149892
t00042812	0.01118441486354722	1.3535378105778244
t00043140	0.08463385669257767	0.14834817675102543
t00043234	6.011483748702733e-05	2.2709993270686706
t00043332	0.00032297841881577993	3.627610206868695
t00044549	0.0700576699290945	2.5670218468081267
t00044693	0.14851242913536222	0.27740942929904383
t00044971	5.024788663433148e-07	1.3277020327488225
t00045538	0.03201980705781646	1.0085115005726217
t00045657	0.132797058773019	2.322553648794688
t00045748	0.008004046241229473	1.292180752082411
t00045923	0.033127481396696454	-0.40742431325549927
t00046638	0.07006256822190648	-0.6096112063213451
t00047479	0.004359380024181604	1.264234990272613
t00048145	0.0016380354535931604	1.5277619450866469
t00048147	0.24104636228646448	1.152003094094263
t00049075	0.007825792544395225	0.08746284260817044
t00049616	0.008931110700190316	1.6889102331357333
t00049627	0.0035612396038704306	0.8224618152636224
t00049628	0.00014090592336081663	1.0043700614566085
t00049664	0.5222817381764642	-0.202364025200434
t00049691	0.006325046824499883	0.4499712904443667
t00049863	0.05197752817403357	1.5611899530928115
t00050001	0.00407967210253622	1.491526221272091
t00050354	1.5997237436414672e-05	1.6366003091870196
t00050494	0.06808903001463794	2.1785239700164367
t00050525	0.13148305295854612	1.201763321150932
t00051213	0.0467208131097196	0.979562878775025
t00051754	0.05934909434152414	1.423614784539867
t00051951	0.5345731927953401	-0.010053663211139296
t00052017	0.0025321702503215155	0.9476979990780552
t00052253	4.1232239159783226e-05	1.7439520249130307
t00052581	0.8361542701568053	0.014499571123383377
t00052882	0.0021727237676000813	0.6682016619964509
t00053679	0.0005747357842241199	1.859638313387874
t00054323	0.0062736566151295435	1.6573820468028073
t00054378	0.4943236937743467	-0.015347962875311094
t00054912	1.8466708666085774e-05	0.8073549228820014
t00055439	0.11115990213108516	1.106025292947003
t00056146	0.012252575388974948	1.184025879491033
t00056377	6.784263170747053e-05	3.0420794387781642
t00056393	0.00033488931860901384	2.0604465249896937
t00056977	0.00288231579478194	1.0752881279889062
t00057145	0.016571845567524196	0.641780633645655
t00057596	1.9262110715416855e-05	0.9142701267396277
t00058476	0.00010707075356131521	1.2127098685615703
t00058791	0.14196338071670128	1.2730679947560286
t00060444	0.18907764962463813	1.0162827795821932
t00060554	0.39606615470148554	0.3108609665920206
t00060740	0.8353681581081326	-0.47046988809080387
t00062731	0.26295548024960635	0.8231017332337824
t00062786	0.00016718108455431995	1.598768300722505
t00063047	0.0006382369151868227	1.0192704417512666
t00063058	0.227217414111238	0.04064198589996606
t00063594	1.6376057199134157e-07	1.0058408793074938
t00064899	0.009853159516590456	0.8357012859774412
t00065391	0.9321198439319517	0.06927201269943971
t00066258	0.903917046614098	-0.5305147146148871
t00066394	1.2567690647731225e-05	1.8440807045817045
t00067781	0.63437676130382	-0.29933427631700077
t00067921	1.174916017012388e-08	0.5970353339755131
t00068053	0.15704240696978866	0.9077414929169952
t00068138	0.016949749288808033	1.0259256331501443
t00068375	3.701075659606389e-05	-1.6847816394630009
t00068757	0.20766039236636957	0.22239242257304387
t00069143	0.08814333850015349	-0.20645087580277843
t00069315	4.197573631757706e-06	1.7703607149983076
t00069832	0.09391466699637868	1.9661009552586168
t00069971	0.0027652057503775858	0.3821390198651986
t00071368	0.012650448360169774	0.526722297951759
t00071979	0.07671597025993286	0.5176072339271566
t00072854	0.4840842469192699	0.2814700633460001
t00073012	0.003480684373526018	0.42641415893851886
t00076727	0.15844313835093699	0.7369655950318234
t00077063	0.050927411507080404	0.6280312235465507
t00077176	0.00023581336305051966	0.8637726337301163
t00077369	0.004998612395352899	0.6234366494722783
t00078175	0.3515689194757158	0.19880560227581143
t00078636	2.1903492655226607e-06	2.004049206785465
t00079198	0.16213576935725446	1.0857630537618308
t00079693	0.012309733438499983	1.1186444971630183
t00079892	0.0002443680359836535	2.4770471618133936
t00079937	0.062756914455653	0.34731700278415834
t00079946	0.014843882188758257	0.7776075795051242
t00080519	0.20926611348458427	0.5362268351723158
t00080818	0.0009625595604168068	0.39810543463880094
t00081128	0.08413459967126921	1.1770243944636996
t00083126	0.002687567542205935	1.782269784053449
t00083197	0.017573871131739378	0.4150375003608651
t00083265	0.08716795200226601	0.7456414648099927
t00083821	0.027184909058576536	0.4056388023656874
t00084450	0.00011902184925433383	2.3979780716423305
t00086158	0.0003389567088202248	0.9604643169266401
t00086795	0.04965688262839159	1.2580163316703867
t00088243	0.04683758167030304	0.18286405842075618
t00088868	0.10921549810468065	0.5849625016829529
t00090749	0.011591329315313311	1.4212964902891951
t00092004	0.0031971460172252066	0.7902076162774397
t00093888	0.17592154506188462	0.738096677049794
t00094299	0.022295989369005325	0.6780719060143222
t00096683	0.3587988764346508	0.8356131829075245
t00099245	0.01438825593472342	0.8137811920377703
t00100058	0.02718540660016699	0.7099207720339745
t00100237	0.7832278099960451	0.26303440703603975
t00101727	0.08583643707257808	0.8073549228820014
t00103111	0.2916524970717982	-0.23936405134680108
t00103613	0.015003408316747955	0.5229602687906594
t00105499	0.5031999256330388	-0.4974996574340708
t00108014	0.07310150584816028	0.5723937407988551
t00108250	0.010679206349726463	0.3644975290764207
t00112940	0.4825374347606003	1.4426951595367387e-09
t00113183	0.020961713890260695	0.5849625016829529
t00115057	0.0008232117495885609	1.5091949936100206
t00115278	0.024030230087901835	1.6030876816576967
t00116646	0.02100250939579853	0.5301266356401135
t00118561	0.04487592686945978	0.2885694991220852
t00119414	0.28759431760912896	0.4673636258168269
t00121147	0.08004609795090906	0.1375035250614761
t00121734	0.03275453084194001	1.2085348600604593
t00125439	0.005179835373842877	-0.016808286226952275
t00127154	0.32747667005543346	1.0000000007213476
t00129282	0.5758676127575919	0.29278175040555604
t00133990	6.958126175795073e-05	1.2027778361878378
t00134967	0.00021398570062932832	1.5828791867022602
t00140773	0.00016579838206087137	0.6224215757776151
t00142232	0.008621342200405039	-0.5244095856708043
t00142828	0.3378270213852963	0.8224618152636224
t00143804	0.20582079929716796	1.0000000007213476
t00144236	0.00034552283972426236	1.7909044016939357
t00145407	0.9377001875035278	0.16136298922891754
t00145994	0.04884604288350756	0.6889656803542141
t00146069	1.0	0.09310940574400817
t00148513	0.013349011591401748	1.1904001900517551
t00149710	0.23880128290222818	0.24511249905380542
t00152917	2.0979927618275257e-06	0.71414116069958
t00153930	0.005794335770148345	0.15754127827993084
t00154992	2.299172098708308e-05	1.4069226810910145
t00156096	0.028168683650408845	1.1227537980757947
t00156549	0.015947075597758528	2.0010810757507347
t00156893	0.00011876114858439034	0.9160882078824277
t00157448	0.04007275934860022	1.748461233433409
t00159148	0.028080167290204818	0.8154629432263347
t00163141	0.00010199599304384761	0.48903808175054114
t00163437	0.00015408992577220824	0.6197223166972311
t00164485	0.8738143388843549	0.6020360150305789
t00165643	0.0021209916328232175	0.9930988484008194
t00165665	0.007098736273674806	0.6918777055307651
t00165902	0.13934803189551626	0.7104933836866623
t00169900	0.031211279077790262	0.5025003415475564
t00171158	0.0047464073855162225	1.152227909783883
t00173501	0.11637149025907215	0.347923304553853
t00178544	0.0158338820696409	0.716207034877571
t00178935	0.9999999999999999	0.052467421285305814
t00181065	0.0001441271654683193	0.32192809604151845
t00182286	0.0340995703619078	0.906890596377956
t00182769	0.017617354837558767	0.6408106052957814
t00184754	0.25356090557337063	-0.1255308805100097
t00186089	0.22258864857754737	0.5305147176975687
t00186824	0.005918408548374467	0.8365012685250299
t00188178	3.615434660976697e-05	1.1672238310262188
t00190390	0.025416711869973307	0.8155754296822856
t00191002	0.009743735875545471	0.347923304553853
t00191981	0.047592061149451616	1.6464187043033895
t00192396	0.039804440585163206	-0.516015144940611
t00194038	0.00021027830177244028	1.3696248374769702
t00194962	5.48741833798265e-07	2.6561969695660927
t00195425	0.017573871131739378	0.24100810072453704
t00196663	0.31707929088253034	-1.9286612127873723
t00196836	0.01368035584647606	0.24327115223119283
t00196864	0.003246390515753764	0.5145731738396448
t00197057	0.00011300776242725727	0.9647071982254012
t00198105	0.07225125616044425	0.5633495552979688
t00198565	0.060206541777665705	0.7667129384082096
t00198812	0.026986309910596615	-0.20858662014430335
t00200357	0.00021761424791231902	1.0277069298774681
t00202670	0.00013991932016185692	1.3677317850595314
t00204722	0.023500544637746274	0.7776075795051242
t00206520	0.09177114342979995	1.5272470033653958
t00206860	0.005737478200203906	0.8457430620082386
t00207030	0.011982526948265421	0.7181402177101358
t00207495	0.0779123685721843	1.6571122869344315
t00208378	0.04494142974282358	1.239957911644511
t00208501	0.1894800705364348	2.095758983142942
t00210299	0.09773229045731305	-0.009660938940836207
t00212088	0.12890475447641442	0.45567948482815496
t00216656	0.0029406645403945914	0.6057210618360105
t00216782	0.6690651624899864	0.07734208990055448
t00218714	0.0024976692350820906	2.844553540212707
t00224214	0.003482665943038219	-0.5718685794456229
t00224217	0.0976576085004059	1.0460464267523832
t00225460	1.6497749371689767e-05	2.0452510814444373
t00227798	0.0014059489686373005	-1.8233819028216185
t00230480	0.052626084070049345	2.556765609135699
t00231129	0.3237641320518124	4.9640345027583495
t00231254	0.008043352156141765	-0.09019780743580605
t00236563	0.0007481945370382349	0.5818227941544809
t00237301	0.10468937990594268	0.8827761789834149
t00237553	0.0008864496859658869	0.7754591129278016
t00238014	0.000428415004247417	0.9035315842898347
t00240176	0.00034740449882455024	0.6849020805805608
t00240248	0.3600744921311124	2.1375035240778204
t00240389	0.08300991247775308	1.2205510751313682
t00243639	0.014939780201533668	0.5025003415475564
t00245943	0.005235779894590314	0.8049840184206102
t00249077	0.0037820169437473225	0.8825424192343564
t00249919	0.9398955315664338	-0.27134598725505
t00253895	0.019424938883661404	0.6166713613893826
t00254752	0.0002655193993450769	1.063069365715254
t00258605	0.40837986403202875	-0.1666498677900999
t00261298	0.6561491807888277	-0.23817933413246578
t00261463	0.00010892695025538254	0.7955294874919967
t00264596	0.14008775311715344	0.35491650796933766
t00265079	0.3710465046054561	0.18079713507709072
t00267399	0.33869974397984426	0.24100810072453704
t00273273	0.00035565199898574196	1.4658137897789596
t00273777	0.09032553734881332	1.4594316191619137
t00274075	0.04226534988306886	0.904216462081058
t00274952	0.08886503387621329	1.2541997490638477
t00276929	0.40837986403202886	1.4426951595367387e-09
t00277159	0.5514228624174363	0.24100810072453704
t00283264	0.048968106898762645	1.0000000007213476
t00284645	0.0009060786319342642	1.4444522288830275
t00285814	0.791735726923936	0.347923304553853
t00287045	0.003164845905190024	1.518837242939965
t00287942	0.02647360291566112	0.42789965128831103
t00289270	0.07118682305037184	1.422144386311456
t00289993	0.06769558631272657	0.49004405573704424
t00290207	0.0012729419585304415	0.46948528434316666
t00290873	0.0003873094501239532	0.7037987311167545
t00294836	0.05172534364265378	0.6492450541199379
t00300069	0.41236161459615883	0.24207478841798755
t00300615	0.8112379785561293	0.42923799250732325
t00302069	0.0163100338463885	1.4499566707975797
t00303895	9.590631697863626e-05	0.8624964770435473
t00307287	1.641070478821543e-05	1.6468902503250504
t00312345	3.1807415272737396e-05	1.2575157781009862
t00315053	0.000652515718765892	0.590146613589267
t00315436	0.1855621331171367	0.22760624185606254
t00316000	0.28795524585185334	0.20971859254884428
t00316924	0.007304103285937824	1.2756344432093232
t00317392	0.9999999999999999	-0.48542682515046875
t00323890	0.009814212612805073	-0.07800251047842832
t00324495	0.0012916135042702814	0.10691520525615739
t00325696	0.013452611027623525	1.961931959536798
t00325848	0.051676947599984	0.8624964770435474
t00326033	0.09939847949282726	0.8624964770435474
t00326420	0.015311085044611738	0.5204737752752071
t00326523	0.14508216401346777	-0.05246741839800739
t00329075	0.02602979670833975	1.209453366252818
t00330801	0.4419742382871872	0.21833459960305837
t00331412	0.007119027571934714	2.0533006470573394
t00331506	7.646757261592497e-05	2.26909713867957
t00333403	8.252560128030534e-05	2.184748889258791
t00334827	0.03178072779901379	1.5844127983794742
t00339744	0.0006674979704800325	0.7075378827828718
t00340964	0.04298306178230236	1.1541636778266198
t00345338	2.2427050780596274e-05	1.3596125711398976
t00348209	0.020071645321381715	0.16992500272470806
t00348832	3.69284533482351e-06	1.9121272443579902
t00349624	4.142917432012019e-05	1.9639483051347852
t00350627	0.44882838784359513	0.25766453536304074
t00351495	0.048389220583488775	1.4053644934839136
t00000133	0.17655377479723763	2.246203075806725
t00000239	0.08162814742551792	1.6437536580401715
t00000434	2.6825127783441815e-07	2.6626395627897983
t00000538	0.04922459035249933	2.091986839789074
t00000580	0.031780399955938704	0.593884040093863
t00000600	0.13846488952422395	2.4164341066677273
t00000633	0.12784060307898265	1.1511095077911582
t00000662	0.004201952927561206	-1.0064556611167275
t00000766	0.02878965561789573	2.5268247433163507
t00000785	0.060473748640289565	1.1756253057058383
t00000793	0.0021257353618833207	2.5517956370319976
t00000861	0.0035308185716057127	0.3153852501799927
t00000916	0.5164315368013375	0.17327732465705903
t00000922	0.4625829946873963	-0.2725346977452624
t00001018	0.004465714540725538	0.6566009294099558
t00001059	0.01718661857929765	0.5659279292835709
t00001064	0.06473527326519882	0.659368783217342
t00001065	0.011012920671710478	1.0678324547852578
t00001068	0.014367079593288945	0.6941987790586083
t00001077	0.002264622035798705	0.6926451107669158
t00001143	0.04832175919337376	0.9692124969762672
t00001150	4.832467744876723e-06	1.6382047564723106
t00001209	0.001504285262331576	0.8543291561766537
t00001430	0.0172005400718862	0.8861320362223097
t00001434	0.19803957665642358	1.0135675031307068
t00001446	0.04999141968974711	0.737952390583308
t00001506	0.08624720989518288	0.3071870913244928
t00001510	0.05455935122779426	1.321032130809624
t00001546	0.1956311165524465	0.7728651235537007
t00001548	0.03846941469955608	0.8894031696584982
t00001676	0.0003039776380853971	1.2075605878918385
t00001699	0.043932780543672736	1.5050496968543168
t00001730	0.15345862343921754	0.6927954158667697
t00001777	0.009159451258613874	0.8737483117732066
t00001815	0.02905228291370786	0.6206216338670533
t00001838	0.03689005357139048	0.9817445910232653
t00001874	0.0013501088986092409	1.155735812968915
t00001913	0.05081637106085641	1.5737342137288046
t00001969	0.14949869261288184	-0.3890146426460286
t00002037	5.230021069204955e-05	1.333005622415234
t00002040	0.0027689857191869204	0.7443451253930042
t00002086	0.08007383941393897	2.221271881751922
t00002150	0.2452856474311797	0.28212708801582753
t00002168	0.06131518147545672	1.4594316191619137
t00002195	0.012025385163879864	0.32926810538217943
t00002243	0.016237526147212602	1.5830205234685166
t00002249	0.017476178524052574	0.4358447993862091
t00002262	0.24357103289332965	-0.30646704717065654
t00002311	0.012399925403874147	0.7563681262427754
t00002346	0.07563805807298932	0.8572598286802857
t00002377	0.25125451525818776	0.678002730255397
t00002415	0.012200791968811762	1.5106769711276387
t00002449	0.1195386577333646	1.4283844892587594
t00002491	0.0032697302251996864	1.470542590604854
t00002582	0.016164974884616753	1.046080496685012
t00002593	0.04448336491441173	1.056583529059971
t00002634	0.006637702002645373	0.13940305797523178
t00002651	0.035179132338711755	1.2114129984008426
t00002683	0.00349856760402341	0.6679568252506107
t00002764	0.012675051123027936	0.8869082212305995
t00002776	0.007245833493853526	1.1990713477302029
t00002800	0.018363283960586722	2.273630858492027
t00002809	0.0006612781515679357	1.9789540609045528
t00002810	0.0035812890194589224	0.7156337548342602
t00002901	0.005067934645881321	1.7354050806118664
t00003069	0.04655829293245375	0.6889602221502789
t00003121	0.035722942397910344	0.6983121636514369
t00003225	0.028365506240757433	0.7561741367028937
t00003260	0.009794083116492085	1.0503821898946422
t00003262	0.0002438241594350183	1.1185781221065216
t00003283	8.755456936645293e-05	1.7677747084845334
t00003316	5.556593999993856e-05	0.9609001810522244
t00003355	2.6878027368188205e-06	1.9494236537580265
t00003382	2.3065317341235707e-05	0.6564930163679228
t00003447	0.07780736735592891	1.748461233433409
t00003490	0.024939343389545766	1.4780472973225347
t00003507	0.1728620315607851	0.5600923949349872
t00003571	0.2512038318862648	0.4944785667605492
t00003628	0.25748812740288435	0.08584219544765032
t00003668	0.0008361499338679347	0.7776075795051242
t00003683	1.9769917869076855e-08	2.1212777333313024
t00003746	0.019969223309162787	-0.31569613938025204
t00003819	0.06173502422592806	1.8582652424066834
t00003914	0.0013001118254695521	1.4915205855959925
t00003925	0.00020530130383422204	1.2904554471783392
t00003988	0.01867808324552116	1.1069152045863346
t00003990	0.009311098684858628	0.41997498984981707
t00004010	0.005456813849910935	0.895710797253874
t00004058	0.0019259522288076001	0.8831723967842592
t00004079	0.0002154246282908941	1.6327156326347654
t00004089	0.053208045084423915	1.022519620445866
t00004139	0.0965559082980498	0.26946067619012937
t00004140	0.3517152043744406	0.0861566451087752
t00004192	0.0813692401223336	1.5852786390449782
t00004197	0.05537282193646622	1.5849625012020545
t00004208	0.1950831288891944	0.6148253022252141
t00004239	0.002906649581412542	1.5612664087666621
t00004265	0.040433136811146075	1.2370391979129018
t00004378	0.03875905809096791	0.9271992623401744
t00004398	0.000301414323920399	0.36849491445931104
t00004414	0.011833029724718827	1.7156798299595917
t00004454	0.3991877271574935	0.6634724608981185
t00004499	0.00010417197439611663	1.8110032946270151
t00004591	0.3041035984148365	0.7815382993540282
t00004616	0.2619881778046891	0.3504193173559635
t00004783	0.012601768191811346	-0.8086793214971261
t00004784	9.907209015994841e-05	1.5658339354634738
t00004790	0.07491071371919548	0.8319782706736021
t00004812	0.002181867171464465	0.8129144482207312
t00004831	0.08150818747835467	1.222392421954746
t00004886	0.014459751616125751	0.8365012685250299
t00004888	0.0011190800051282476	0.6242845454943059
t00004909	0.005288388791342893	1.61218396992809
t00004941	0.035969791549694735	1.9251647674572863
t00004981	0.0621637360090368	1.438121112924308
t00005071	0.07744560151976317	1.5702560023919565
t00005128	0.013599711754740913	1.1012833365096244
t00005212	0.07639386824961479	1.0813801124911582
t00005245	0.0013255979062811519	1.0473057154764351
t00005257	0.0005365389594503644	1.0037915798818284
t00005383	0.00047654274545839086	1.756330919460175
t00005388	0.038237134850382645	1.2650822350829227
t00005490	0.0032435413164762237	0.5074837490583004
t00005553	0.4605820683846644	0.7024041490458581
t00005574	0.11917201568827704	0.32723006667107246
t00005603	0.3233357519098048	0.4601253898561102
t00005608	0.0011461627687576748	0.4068169935620799
t00005638	0.00040594754413127615	0.5455528729693689
t00005642	0.31886977140494976	-0.2870639108514612
t00005685	0.11019223854295351	0.5034125736613335
t00005702	0.07536548517705596	0.9151111031785526
t00005763	0.41408891079035903	0.31996924300502994
t00005775	0.08622249161220988	0.9861942012032532
t00005793	0.8442866630270295	0.1711119176740955
t00005843	0.00559073566551279	0.7247423394162771
t00005879	0.0028084001188877676	1.6362430061289548
t00005928	0.027420813821500065	0.9415833145258334
t00006008	0.24936822101665912	0.6985889233421029
t00006032	0.028648168222299798	1.4426951595367387e-09
t00006185	0.00010085229688683752	0.8496054024207627
t00006197	0.4917822694014391	-0.08597322157857118
t00006226	0.0003460021430103373	0.4262647557757318
t00006232	1.1850576037423557e-06	1.9964143903901153
t00006242	0.029550146951471144	1.4115653079143533
t00006302	0.014969604361087973	0.2140410531473006
t00006373	0.004079638078518229	0.6951454193626554
t00006459	0.001027006461265812	0.7389405372156969
t00006486	0.05482206112256609	0.409729984045709
t00006510	0.00491562306533099	0.805792719112611
t00006540	0.048320428434448066	2.134557959314196
t00006556	0.040600131925281537	0.9526942859670359
t00006559	0.04938959234307286	0.9175378405718068
t00006562	0.010162671941961016	1.124626655175395
t00006582	0.002701194685182755	1.0436815020932484
t00006621	0.011173574824608257	0.7504278548303461
t00006700	0.04397306065468194	-0.32333491429647976
t00006754	0.05733918813618681	0.09541956642904516
t00006766	0.00030925390040492087	1.5743152570061083
t00006817	0.020846483183654327	0.5858644679767444
t00006995	0.00689575945143544	0.6243367399912025
t00007090	0.007618743750851803	0.6459919350406746
t00007164	0.03222992345925278	0.33703498841970425
t00007183	0.0005261318138833497	1.1878440923118576
t00007184	0.004451021862438064	0.6221954078574239
t00007190	0.0033683348521325466	0.4150375003608651
t00007207	0.0684870368987001	1.472281451633284
t00007245	0.007839190698467837	0.6736013409426588
t00007247	0.008992558705084095	0.2837929671856623
t00007313	0.047982993812069774	0.8931040568049232
t00007319	0.057497849791093444	0.9113365014067806
t00007349	0.13263357350219587	1.1375035244057055
t00007444	9.608339320212803e-08	1.455518747291214
t00007494	0.018794975810194497	0.4787530355704709
t00007548	0.019163941101375287	0.3501256863644799
t00007624	0.010304670251099482	1.2730184950033931
t00007729	0.022415620794251134	0.6302813332409717
t00007785	0.020071645321381757	0.41232311566586716
t00007812	5.207025133723664e-05	0.5849625016829529
t00007926	0.01348054839495779	0.6698513992145061
t00007943	0.012844888142297353	-0.3219280930839937
t00008012	0.01747271343795207	0.09953567489743016
t00008024	3.825353885243529e-06	1.0461352570328462
t00008033	0.7254190776018229	-0.1570211666030948
t00008067	0.21923364464715517	0.6411315533632591
t00008106	0.07679628582949131	1.3497760804065246
t00008128	0.012737039128597095	0.5474877962896004
t00008196	5.563226885343056e-06	1.4150374998198547
t00008216	0.0016091092874462674	0.841302254786167
t00008233	0.23540091473407976	0.531069493724359
t00008234	0.22299185543080102	-0.14873537801177097
t00008254	0.03343993924320808	0.9349049725327555
t00008267	0.0006982567675047204	1.2592724876402874
t00008332	1.0959467512537707e-05	0.6344120169641532
t00008350	0.13706163793850693	1.8365012681210753
t00008367	0.005124555700304678	0.7086602258288287
t00008378	0.21301229055465354	1.8682101278396317
t00008380	0.0006180537963765946	0.8438807988865055
t00008389	0.023640076331597266	1.1740294004144252
t00008394	0.16686492915893528	0.9249866463430011
t00008443	0.2858282797763611	1.0146467766784626
t00008465	0.16677479064223713	0.48542682820073846
t00008558	0.09192443402714122	-0.07152129586529915
t00008604	0.027184909058576616	0.8700123708678034
t00008622	0.00015588635056776115	1.5785200900926628
t00008632	0.020601705101594658	1.0524674205897206
t00008644	0.1683999769429555	0.6601580030167757
t00008652	0.01663914238234563	1.34792330398708
t00008751	0.009845987437407413	1.3959286768793635
t00008787	0.0005807743159324826	0.2157286922977581
t00008837	0.11786686405795475	1.1952562920289715
t00008844	0.025592170724534458	0.3271647444034837
t00008874	0.004530550352800962	0.6401040558393464
t00008934	0.22310063797667787	3.6658824962183902
t00008999	0.00031567156962834244	0.6531222044932863
t00009029	1.279674408133002e-05	0.8758092395301723
t00009030	0.013537908452292847	0.8512646211885451
t00009049	0.021041269085649295	0.1520030947434757
t00009051	1.41140763248474e-09	1.5903987961609516
t00009064	0.01747271343795211	1.0874628419292547
t00009082	0.00826991412798712	0.6082591215786847
t00009120	0.001649868425686606	0.6314218127451335
t00009175	0.048968106898762555	0.713188211763082
t00009193	0.010624110198370666	1.0588936897460623
t00009237	0.03708466329539132	0.5345508760709763
t00009238	0.3075398235226348	0.29819085242071325
t00009253	0.09907251153173623	0.9199648331157873
t00009259	0.0008832330644597703	0.6457165327223875
t00009388	0.00689575945143544	1.0473057154764351
t00009390	0.02280845883734991	0.5525410240124344
t00009419	0.33324936989737086	-0.33493728924482297
t00009430	0.7086539056276286	0.26303440703603975
t00009463	0.019286671147613756	0.1375035250614761
t00009504	0.0278571164677836	0.41503750036086534
t00009694	0.15321407076800178	1.9757524541201095
t00009720	0.013173697898349677	0.7500217478494712
t00009743	0.013982203041283175	0.6873242192467544
t00009758	0.8538742684768315	-0.054447782524193196
t00009790	0.00021608240851536746	0.4974996604927259
t00009799	0.035258592170606284	1.0995356742241724
t00009818	0.11602426357431424	1.7224660249082713
t00009876	0.02823759270535826	0.32192809604151845
t00009914	0.014870877742758122	0.5746711063705527
t00009921	0.04160388848715086	0.7672742123892391
t00009953	0.005780750122248733	1.074000582129057
t00010012	4.088000069705809e-05	0.9931209119996283
t00010030	0.019408512740934768	1.6698513987610877
t00010067	0.0016878472825294032	1.0495558251712227
t00010164	0.0528974336699411	1.020645944528675
t00010174	0.019443105654812384	1.7281571369844058
t00010193	0.30766881895197706	0.6076825781680083
t00010213	6.982194395563339e-06	0.8021932177691774
t00010319	0.8586161071213908	-0.06711419434714215
t00010328	0.5957513767439049	-0.12156197831138797
t00010396	0.00015280336994686873	1.6823923214566592
t00010412	0.06487552846483464	0.24207478841798755
t00010450	0.026613467373238737	0.9862106958386788
t00010459	0.07442827221100792	1.6368745898275279
t00010565	0.01872036467603959	0.6780719060143222
t00010769	0.07047116444347261	0.2960494642368025
t00010771	0.021393884792101612	1.2895066177851784
t00010850	0.02830813074002181	0.5118990395431929
t00011047	0.0012596356568515842	1.0178469654593734
t00011099	0.006935296992867915	0.1154772187516545
t00011186	0.04929849396812339	0.6280312235465507
t00011244	0.0016711010415887404	0.25805929583886833
t00011267	0.001821341652357194	0.4159042441777477
t00011414	0.05630300397146366	0.26303440703603975
t00011601	0.2672014004175339	-0.3219280930839935
t00011620	0.21823935556231355	0.21097172699541067
t00011694	0.094592775071394	1.2642125976317071
t00011828	0.009313626327318567	0.2619207867262598
t00011860	0.14240645211753378	0.6214883776840221
t00011873	0.7832278099960452	-0.3219280930839935
t00011948	0.10900326259095487	0.12553088340632967
t00011965	0.030324466347417426	0.8875252715214227
t00012008	7.586527702418895e-06	0.6040713246180024
t00012020	0.191546123874908	0.60432782653706
t00012048	0.0019178418370938448	1.0577154985493467
t00012209	0.03312748139669651	0.46948528434316666
t00012274	0.018780718831952314	0.8300749993692036
t00012307	0.07671597025993272	0.7589919013487068
t00012374	0.004839708842603897	0.9652345825782648
t00012378	0.023609043621877133	0.16797673093691948
t00012464	0.004474834876097079	0.929659110645408
t00012470	0.10402615092490142	0.8085437462279573
t00012493	0.6641391483980557	-0.5663468204175108
t00012554	0.031082687572071385	0.7739963259548545
t00012568	0.02359783665771627	0.6197279198207296
t00012569	0.12935647547665524	1.2370391979129018
t00012614	0.00037890449265263527	0.7569411617851576
t00012659	0.11807164184349121	0.28950661837537167
t00012731	0.016297992981403168	0.5712651795565911
t00012771	4.9438860381444777e-05	0.9071272783635775
t00012830	0.029956215745170753	0.4974996604927259
t00012870	0.0011293882230702186	0.28950661837537167
t00012942	0.031119097287110178	0.7286979790531974
t00012999	0.020961713890260695	0.5305147176975687
t00013030	0.15301165463830413	0.8797057670663617
t00013053	0.16103312823172797	0.31550182688723805
t00013059	1.8695700553947782e-05	1.0874628419292547
t00013161	0.03880775113687343	0.1520030947434757
t00013186	1.1028605835338858e-05	0.754887503018399
t00013324	0.00010697339915681132	0.4771247602155636
t00013348	0.0739779949837276	1.4280264818125745
t00013414	0.038967227874594265	0.7935491233648978
t00013475	0.005401620589868753	0.32192809604151845
t00013572	0.03409957036190775	0.6429681050806152
t00013615	0.012844888142297383	-0.061400543158722384
t00013616	0.2225886485775473	0.22239242257304387
t00013738	4.572264278729342e-05	1.1685470191329153
t00013739	0.04813913152305952	1.1375035244057055
t00013753	0.7698923596237549	0.16992500272470806
t00013794	0.02140667726900087	0.65896308307864
t00013879	0.0031757649823389625	0.791347922474407
t00013898	0.16818927813130324	0.6520766974977719
t00013909	0.09970550734817582	0.9510904002652752
t00013924	4.5331542566270866e-05	0.8407717059008704
t00013960	0.02323352853448114	1.0170735140718028
t00014109	0.003991800930226296	0.8479969073564474
t00014242	0.08669183356209981	1.232579549724097
t00014344	0.018700382796093363	-0.1858665436702682
t00014386	0.010605808413904651	1.1202942343813516
t00014456	7.505413393315489e-08	0.8438807988865052
t00014487	0.060985735255123415	0.46948528434316666
t00014493	0.2300537041261776	-0.05062607157574813
t00014525	0.16677479064223713	0.3625700805068046
t00014655	0.0005597864670243622	1.0995356742241722
t00014791	0.32665650968427606	0.6045152990914061
t00014850	3.3261066026388397e-06	0.7004397190289046
t00014981	0.0016851137044097432	0.47804729784042554
t00015131	0.18313292075675808	0.3485420886249971
t00015332	0.401478054587029	0.3526716194482917
t00015393	0.019286671147613756	0.8667334699276912
t00015395	0.00015535061584757764	0.9259994193155363
t00015474	0.5194020022198236	0.210566987186432
t00015542	0.019286671147613732	0.4594316196865301
t00015610	0.010499424806961534	0.7022001768922592
t00015653	0.00026755536253952574	0.9935737315651348
t00015663	0.09105760573000093	0.9665535176451241
t00015695	8.492776016735138e-05	0.8328358932767689
t00015804	0.015468995000137624	0.7104933836866623
t00015810	0.00033645136102566887	0.9921804962659688
t00015813	0.0029235106695584077	0.8005873040590369
t00015890	0.033500462537089444	-0.2630344041025598
t00015921	0.18346292601587763	0.19711301414654497
t00016033	0.022295989369005325	0.7655347472116212
t00016047	0.014287626977557774	-0.03058831835981317
t00016079	0.14976419754725995	0.5260688126694593
t00016098	0.0574896272061147	0.38034478222104057
t00016100	8.01488796886965e-05	0.9328858048971606
t00016121	0.16677479064223713	1.0000000007213476
t00016243	0.00012906646901155258	0.9156175185606883
t00016412	0.22312800418934012	-0.0836792156254966
t00016441	0.5957513767439053	0.03455722344491728
t00016478	0.08976437678025292	1.0085620142205032
t00016496	2.8659218308817466e-05	1.0000000007213476
t00016604	0.018950702742907333	0.7708290468780258
t00016710	0.012192064485129071	-0.051530299144925434
t00016741	0.0003520810510310091	0.5849625016829529
t00016986	0.37676564732134077	0.13940305797523178
t00017034	0.05103971183041718	-0.4594316166535916
t00017041	0.014459751616125746	0.9434164723838341
t00017250	0.04487592686945983	1.4426951595367387e-09
t00017280	0.6902868141053718	0.04419980530970059
t00017314	0.03405068494854292	0.19264507920475407
t00017327	0.04487592686945978	0.7744403004282906
t00017360	0.01093413570625239	0.13187165698727546
t00017363	0.19586621522770423	1.6578940236321995
t00017371	0.019224405537540894	0.41503750036086534
t00017398	0.03815580399055935	0.2910487831825161
t00017467	0.08526026212118204	1.201539816945648
t00017544	0.06835279868897877	0.7329636644767313
t00017587	0.08004609795090918	0.3584539720377787
t00017620	0.00024318177931800987	1.2288186911114307
t00017689	0.31999158944698475	0.32192809604151845
t00017690	0.8446205629483997	0.5183829576977526
t00017738	0.21773215569242077	-0.21572868938004933
t00017807	5.8787967516163945e-05	0.5525410240124347
t00017967	0.0005712883798764832	0.7526899473154565
t00017969	0.22721741411123794	0.3625700805068046
t00017973	0.26079240831056233	0.5798915121389175
t00018000	0.04531331380075677	0.7099443084982999
t00018036	0.0032463905157537635	0.8016412716908791
t00018054	0.0006301758849636525	0.7548875030183992
t00018290	0.0014856496869861038	1.0874628419292547
t00018385	0.0196429344176546	1.3072813195059274
t00018456	0.00132848518036721	0.5618788885854247
t00018550	0.224740370793665	0.2031629511095837
t00018580	0.01573968523364272	0.2219323061476315
t00018634	0.05437145329509096	0.3098111776671318
t00018799	0.02957683547577544	0.4651314099644546
t00018818	0.05103971183041723	0.44057259244901975
t00018828	0.21788875148983755	0.1468413896323507
t00018871	0.0158338820696409	0.884522783361524
t00018875	0.08697307378516507	0.7033572024094052
t00018970	0.1177264324642101	0.30985526375064243
t00018973	0.43791693787665964	-0.05514155269355722
t00019031	0.026056336486487367	0.5552151583089382
t00019347	0.0031425774093142415	0.7842713097822569
t00019484	0.06270593148815479	1.494764692261502
t00019592	0.10612857655127485	0.4820162000405254
t00019608	0.00043376501993195124	0.5069599897351129
t00019697	0.05608588283595172	0.347923304553853
t00019718	0.0023192987180067548	2.7686744541052444
t00019726	0.5111717582370713	0.34288771466051815
t00019866	0.01139265602644202	1.1375035244057055
t00019909	0.0015261060943886008	0.8783214441965739
t00019954	0.3386997439798445	-0.31504170750734123
t00020230	0.16677479064223713	0.16992500272470806
t00020297	0.3485984763098152	0.32192809604151845
t00020317	0.03371552547634456	1.6698513987610877
t00020339	0.039626430983386814	0.7369655950318231
t00020392	0.1152151530967756	1.67807190556348
t00020674	0.005172281149356653	0.3582311447858468
t00020703	0.09359970214719462	0.22506655686907942
t00020784	1.153355566257135e-05	0.5260688126694593
t00021049	0.08360692099137436	0.6880559945807257
t00021094	0.07697690724866746	0.27753397671913244
t00021097	0.0066042351493720555	0.09310940574400817
t00021214	0.15350628066893446	0.4843356684059836
t00021221	0.0015093072677402194	0.35049724821565875
t00021392	0.008989516814057439	0.49952165807650617
t00021415	0.14508216401346777	0.6844981751697474
t00021435	0.00020921467126875753	0.8073549228820014
t00021493	0.4603389116854717	-0.17427047009034885
t00022164	0.0010212859808738223	0.8479969073564474
t00022250	0.38943408072800745	0.8930847968603238
t00022433	0.10869130674465302	-0.1699249998192804
t00022488	0.024442537468222548	1.1723517394769727
t00022492	0.09547556936962642	0.6350031841497598
t00022627	0.05912087644861618	0.2995602830310977
t00022655	3.001390048515378e-05	0.8837741480688663
t00022751	0.09576824320000231	-0.24511249612667071
t00022806	0.0041063631786623835	0.10691520525615739
t00022879	0.00034810873096933825	1.3446481719555072
t00022963	0.0026258432641575297	0.911271082172773
t00022988	0.13441228592349055	0.1520030947434757
t00023040	0.46989824093938015	-1.3219280912806246
t00023121	0.0003064308430360381	0.5666306789229949
t00023150	0.0002473960498211667	0.9893527565271825
t00023211	0.00032103755428194807	0.39078995413252726
t00023300	0.03312748139669651	0.16046467348407864
t00023315	0.0405451091913009	0.12553088340632937
t00023404	1.619959394057756e-05	0.080170350048695
t00023505	0.0012483485160227456	1.1272957338939458
t00023512	0.0060491419726977835	0.9510904002652752
t00023519	0.004929930878608793	0.5849625016829529
t00023555	0.022295989369005283	0.906890596377956
t00023609	0.20469844954772945	2.118196719105831
t00023653	0.09181271450368007	0.2550965876180325
t00023881	1.3211261279011276e-06	1.6703740196834613
t00023892	0.0023369027789008905	0.9411063116978352
t00024105	0.012844888142297391	0.1324502973397926
t00024153	0.9111545106097882	0.6076825781680083
t00024160	0.0130821025154326	0.6189098335839234
t00024320	0.0200716453213817	0.16992500272470806
t00024353	0.0787389333500393	0.9344116591273219
t00024370	0.00944806608979212	-0.22760071064997783
t00024415	0.37302550309865834	0.1894778001288455
t00024509	0.07972695501978118	2.1672508674651807
t00024526	0.003991800930226289	0.2995602830310977
t00024611	0.13441228592349047	-0.11018291619322827
t00024639	0.31999158944698464	-0.022367811563217318
t00024703	0.4707150988342865	-0.03747470393800222
t00024876	0.0583572165540735	0.16992500272470834
t00024936	0.14535892510481008	0.24100810072453704
t00025021	0.0018710956022171487	0.7518498321089179
t00025088	0.18764580974108222	1.5956097453980271
t00025118	0.0014421871129626969	-1.0324214747414102
t00025176	0.14658694647789436	0.7629608035493104
t00025313	0.41723020006475553	1.4426951595367387e-09
t00025416	0.008577116078754802	0.48542682820073824
t00025451	0.1683699811251438	0.776630557515665
t00025452	0.07164996715875233	1.0000000007213476
t00025550	0.0003582346865337067	0.1087062607804834
t00025653	0.053942676468772946	1.0099840892889949
t00025877	0.0093123627915248	0.6129768778340533
t00025881	0.009334390900396462	0.5001029842530906
t00026012	0.24141885777211408	0.029747344807304645
t00026056	0.0029823292829739517	0.6558984084477516
t00026058	0.000572751561763588	0.8918657895718194
t00026173	0.034726820864803436	1.6698513987610877
t00026212	0.1398613463027235	0.49165878190781104
t00026333	0.04487592686945978	1.192645078573575
t00026544	0.7408874845686857	1.4426951595367387e-09
t00026570	0.4010095323883991	0.3706433810362248
t00026632	0.2646367498262607	-0.22650852812072675
t00026704	3.750639099370562e-05	0.519374160100111
t00026729	0.12128791752105139	1.067114196547096
t00026787	0.060528351190002244	1.067114196547096
t00026798	0.00021734976875123865	0.6297763490042366
t00026822	0.00010094397309732001	0.44408267169105725
t00026941	0.006747995304351526	0.28950661837537195
t00027122	0.0349436989713595	1.884522782970794
t00027157	0.00406223928939188	0.5849625016829529
t00027213	0.6869440224537648	-0.11820038378843947
t00027231	6.80488571712608e-07	0.48335249996436247
t00027267	0.011615904381024087	0.8438807988865055
t00027286	0.0037191462571847253	0.34103691897403676
t00027455	0.04487592686945978	0.5025003415475564
t00027587	0.04220327538091316	1.1765887323615662
t00027596	0.03147112086869477	0.7369655950318234
t00027650	0.07675456850667557	1.0586939949516128
t00027742	0.011053932185584684	0.02494635854819415
t00027786	0.06293884857937335	0.39642182220757044
t00027867	0.009919469275503127	0.631655737100364
t00028059	0.14535892510480988	0.7877188954665355
t00028258	0.0009501567754538587	1.1535535456569652
t00028318	0.02259168986897178	0.5136237200114452
t00028387	0.057620941833261954	0.5145731738396448
t00028473	0.7193868982462481	0.30256277119018415
t00028484	0.1013287616981485	-0.1154772158570165
t00028597	0.009747835294821552	-0.46240295223135863
t00028610	0.25356090557337063	-0.052467418398007226
t00028656	0.13509477431220634	1.3536369551792333
t00028774	0.024171815035240702	0.417611444022763
t00028806	0.00161938062230429	0.8650704207059594
t00028862	0.05372509347915868	0.607923650111078
t00028890	0.14099461414420533	2.2981507118975704
t00028951	0.12118573055193783	1.6520766970387324
t00028960	0.12350698783787774	0.148391841194351
t00029117	0.40837986403202886	-0.025995207064018755
t00029468	0.0260297967083397	0.8300749993692036
t00029568	0.4654428439330821	0.985500431033519
t00029654	0.4825374347606003	0.8744691187030657
t00029660	0.06528541010261917	1.3785116238086126
t00029668	0.07442302107371035	0.6643969691258331
t00029716	0.004079638078518229	0.508376907880086
t00029813	0.2403616919832843	0.13210353732380437
t00029897	0.001198748352517584	0.8122537222920462
t00029987	0.04716457747587599	1.50250034103837
t00030146	0.1584431383509369	1.4426951595367387e-09
t00030297	0.0038694604715980747	0.02914634707335777
t00030329	0.0012264804252789727	0.46340052188659325
t00030427	9.242286519035618e-05	0.21150410643967582
t00030486	0.05394267646877285	0.09953567489742986
t00030545	0.00015024509530903993	1.0000000007213476
t00030668	0.0299562157451707	0.5474877962896004
t00030687	0.6147843540893432	0.2705812160831153
t00030798	0.2082712640415969	0.8040797908510142
t00030877	0.12890475447641436	0.5145731738396448
t00030943	0.00025530241750186723	0.669659666203395
t00030971	0.10635761527026209	0.6658824970140587
t00030981	0.01598459145309872	0.588520321093773
t00031020	0.019139425787604462	1.1349295807430502
t00031251	0.0020803813692926586	0.17402940105380144
t00031304	0.25356090557337063	0.5849625016829529
t00031359	0.025303829009210754	0.7331560398109384
t00031404	2.1347747895749787e-05	1.4114262462688314
t00031442	0.06468066800217272	1.1099176927464658
t00031664	0.39405538370810955	0.5230347525819352
t00031676	0.03721795950434099	0.5864883559128965
t00031729	0.07318038651909715	0.8479969073564474
t00032024	0.000990363623929813	0.364233129728156
t00032248	0.09177114342979983	0.6244908658435959
t00032285	0.09140528228570387	1.1375035244057055
t00032302	0.018700382796093342	-0.028014374698613332
t00032740	0.37400710277103233	0.5849625016829529
t00032803	0.00032420023615709385	0.347923304553853
t00032896	0.16103312823172797	0.4150375003608651
t00032909	0.02764384118169512	0.4474589780291979
t00033138	0.0026904200774855416	0.5525410240124344
t00033150	0.4453667616259904	1.0703893285783956
t00033446	0.015172244828533521	1.0300857268957517
t00033678	0.08964166820945685	1.0000000007213476
t00033846	0.15869560632114502	0.5603530343554987
t00033998	0.16677479064223713	0.06711419723565515
t00034027	0.002089978806603407	0.5849625016829529
t00034187	0.2938143979618643	1.5849625012020545
t00034352	0.00041163064225300145	0.2995602830310977
t00034353	0.132436172670392	0.7004397190289046
t00034610	0.08324526845305773	0.6076825781680083
t00034895	0.05362852758105711	0.6659990737213243
t00035075	0.008235284157146862	1.1520030940942625
t00035173	0.049298493968123434	-0.1699249998192804
t00035284	0.05893092335392083	0.6415460300123282
t00035339	0.0006989028288246532	0.4474589780291976
t00035348	1.8013196223612214e-05	0.830438535981957
t00035436	0.18115571699240526	-0.10691520236284054
t00035473	0.13887506887095974	-0.4436066495135494
t00035487	0.0816775434931149	0.6880559945807257
t00035547	4.764014792758272e-05	1.2859955548687365
t00035697	0.10635761527026197	0.2768402065496205
t00035953	0.10900326259095494	0.35484271848821985
t00036260	0.08748610178922389	1.0138058002395083
t00036301	0.026029796708339655	0.20645087871776233
t00036388	0.012737039128597066	0.6629650136336052
t00036398	6.012907834179792e-05	2.043454024503118
t00036763	0.0003117661587707042	0.6329840165144089
t00036834	0.3373639321638522	0.5634293401477749
t00036905	0.011216769235794713	0.9312199257268298
t00037091	0.16017875318233676	0.7333543414816139
t00037110	0.005618011157285326	0.818002167075448
t00037319	0.00010332850799647413	0.9390671664252994
t00037703	0.015468995000137648	0.4594316196865301
t00037718	0.23414975772811555	0.22102299196272038
t00037758	1.0	-0.48542682515046875
t00037800	0.24141885777211408	-0.1926450762936016
t00037932	0.024511735205907256	0.24100810072453704
t00038348	7.243063429384559e-06	0.37083769648399306
t00038601	0.00866815147000952	0.2069651168410607
t00038612	0.008577116078754795	-0.15200309184205568
t00038768	0.001442187112962697	-0.8259705976674463
t00038797	0.024511735205907256	-0.0255350906386804
t00039443	0.17747097797103673	0.298493595337612
t00039744	0.1811557169924054	0.19264507920475407
t00039788	0.02945868793359909	1.1575412776332055
t00040053	0.7537493569242948	0.1390956109757562
t00040129	0.011912523237113731	0.8250810917683076
t00040356	0.00416592367920263	-1.0068863826860441
t00040365	0.2225886485775475	0.5849625016829529
t00040494	0.0852519249104832	0.9702526573423235
t00040648	0.047607416557822094	0.38702312421248475
t00041082	0.878208692338022	0.12952404993101801
t00041144	0.35668960301647235	0.1154772187516545
t00041197	0.38739992657061406	0.5370280246517443
t00041239	0.6854344936615757	0.28950661837537195
t00041762	0.047607416557822094	0.8073549228820014
t00042836	0.1952614911768721	0.5305147176975687
t00042921	0.032220357500672536	0.6687308593212956
t00042982	0.19072221465479303	1.3785116238086126
t00043295	0.3060839673060763	-0.28901347065193617
t00043498	0.006160783932649805	1.6365636976723705
t00043575	0.4443095316391936	0.187627004442528
t00043838	0.006654738732447742	1.2027253885071556
t00043895	0.015553269078133626	0.9909548611228775
t00043930	0.393642599085963	-0.39475226236420524
t00044051	0.014325836210789512	0.26052755142755596
t00044187	8.392510606814897e-05	0.9830866177935077
t00044323	0.16042749897422387	-0.34071139292623864
t00044647	0.06649461187870918	0.9625252953216678
t00044830	0.13132132323355883	-0.22506655394850636
t00044877	2.9621549200447222e-06	1.1122095042533944
t00045064	0.1811557169924052	0.5764004881852538
t00045301	0.0035244154435792674	0.4150375003608651
t00045302	0.2672741570363897	0.8171359436690164
t00045767	0.09992388019066903	-0.03493378863133201
t00045917	0.008285645852678061	0.32192809604151845
t00046002	0.0006842997045593864	0.6780719060143222
t00046080	0.29303403077780465	0.36545168943390144
t00046119	0.10900326259095487	-0.4703199327812998
t00046225	0.0003647576810150176	0.44898483225903957
t00046237	3.492864341393608e-05	1.6709357242840868
t00046291	0.03205425744459618	0.22506655686907914
t00046546	0.2503970818333123	-0.08597322157857118
t00046772	0.010445084606105003	0.4150375003608651
t00046841	0.04487592686945976	0.8073549228820014
t00047282	0.05835721655407355	-0.5145731707687655
t00047331	3.5010423174569115e-05	2.6987313759009464
t00047523	0.00027325291398310484	0.3785116243634954
t00047775	0.3314963478947315	1.4739311888517825
t00047918	0.0583572165540735	0.7004397190289046
t00048300	0.013002498693161193	0.8744691187030659
t00048426	0.7909297027820534	0.5765009229404144
t00048470	0.1473763891577345	0.6076825781680083
t00048950	4.305481310385697e-05	0.7999753925206315
t00049115	0.00016298028191460086	0.3719687785017678
t00049285	0.04760741655782213	0.4474589780291976
t00049736	0.43666716219741175	0.40717538259380737
t00049822	0.05103971183041718	0.7369655950318234
t00049915	0.015468995000137648	0.39592867742758764
t00049918	0.0009628192613465813	1.3880380221871023
t00050257	0.04691299974591758	0.6433064878756378
t00050713	1.4385000302364613e-05	0.4594316196865301
t00050722	0.05173365754707697	0.20531890922882357
t00050767	0.12042797728298514	1.0000000007213476
t00051108	0.010852543887775621	0.6159893972831139
t00051353	0.13132132323355883	0.6374299215427387
t00051697	0.32166370299203134	2.36806987681154
t00052078	0.0023912806336097597	0.19264507920475407
t00052124	0.0007037684153981362	1.3780711734799485
t00052319	7.390834665230478e-08	1.7335769963518826
t00052542	0.02249793430873823	0.08488889894676868
t00052714	0.04487592686945971	0.7369655950318234
t00053096	0.003868100039038712	0.8671057302936058
t00053192	0.31999158944698464	1.4426951595367387e-09
t00053403	0.22979025692394733	-0.23502002796625646
t00053847	0.003246390515753754	0.48542682820073824
t00053892	0.025768871787594978	0.772589504741432
t00053929	0.0022652372473777366	-0.06140054315872255
t00053938	0.00015617643085213108	0.8119276526692164
t00053991	0.1344122859234904	0.32192809604151845
t00054168	0.06888813838937191	1.1876270038091497
t00054379	0.01888955161489765	0.6858914104687475
t00054401	0.018991233584844912	0.7311832424412935
t00054413	0.010360958998180556	2.1699250017629113
t00054436	0.05607024213055799	1.2895066177851784
t00054464	1.9030695182790683e-05	1.3536369551792333
t00054471	0.16271565778397493	1.1716854599471658
t00054582	0.5501413105949061	-0.337034985455219
t00054618	0.10869130674465302	0.28950661837537195
t00054870	0.13642091045301488	1.0995356742241722
t00055289	0.7693500477806476	-0.054447782524193196
t00055424	0.00012157423466647223	1.5971372151441157
t00057023	0.22721741411123794	0.3625700805068046
t00057819	0.25201572856121846	0.6539098553555605
t00057836	0.06689939456439314	0.7224660253454519
t00059382	0.0041063631786623835	0.9593580162446116
t00059889	0.24594325372342105	0.34842589819758985
t00061837	1.0	-0.3219280930839937
t00062507	0.44069936091586803	0.06401175950076399
t00062626	0.04964280802867072	0.678071906014322
t00062952	0.0005263592739661845	0.8714852602658736
t00063710	0.04623189371427122	0.716207034877571
t00064119	0.23498012024313827	0.8553602957658534
t00066298	0.00010471874385264472	0.5360529012351719
t00067138	0.010624110198370638	0.32192809604151845
t00067153	0.27571386675745146	-0.009398696550125459
t00067879	9.176387563536724e-05	0.39592867742758764
t00068900	0.005610503862544641	0.7589919013487068
t00069375	0.44161786328189245	0.1520030947434757
t00069531	0.0832452684530579	1.0000000007213476
t00069789	0.0018570208995400427	0.4150375003608651
t00070014	0.04601550087578404	0.8479969073564474
t00071875	0.10869130674465304	0.32192809604151845
t00072153	0.052112109857789135	-0.03747470393800222
t00074159	0.20021564012837154	0.22239242257304387
t00075070	0.00638036770983873	-0.16710998421539025
t00075627	0.5665753264578638	1.4426951595367387e-09
t00081715	0.0005927189282150431	0.20353339533799875
t00081716	0.027857116467783646	0.6918777055307651
t00081750	0.0026170327256488796	0.5849625016829529
t00082865	0.001420074568624341	0.8243613481780305
t00084501	1.0276336598057262e-05	0.2801079203808371
t00085287	0.2503970818333123	0.43295940834476915
t00087961	0.1514275163820887	0.21161795098813838
t00088529	0.11229077886890422	1.1699250020835101
t00088742	0.0012729419585304391	0.34103691897403676
t00089931	0.002526802825047692	0.7708290468780258
t00090178	0.5400398128989454	-0.5790132322348328
t00090854	0.04760741655782202	0.16046467348407864
t00091490	0.06873205182090097	0.9949819259572364
t00092585	0.01837243874580442	0.18794540988183023
t00094180	0.0005685108934411921	0.7935491233648976
t00095004	0.14535892510480988	0.3785116243634954
t00096903	0.3799237690563092	0.1520030947434754
t00096906	0.7171561738824114	-0.4150374973552505
t00099006	0.002080381369292672	0.3625700805068046
t00099039	0.03611085269888962	-0.0026741328529536913
t00100348	0.5957513767439049	1.4426951595367387e-09
t00101560	0.2840755537292075	0.6352200231683938
t00102600	0.10389387411037183	1.0297473441006781
t00105375	0.1584431383509369	1.4426951595367387e-09
t00105805	0.0009836616074799093	0.9475325808539288
t00108483	0.39674411414067123	0.20858662305990378
t00108576	0.006935296992867928	0.26303440703603975
t00110185	0.04166288300015104	0.20163386242416795
t00110484	0.23880128290222846	0.18997094490877062
t00111080	0.026986309910596615	-0.2370391956005302
t00111485	0.603876939074742	0.6163394402927963
t00111631	0.013611155010301367	0.7063645529823712
t00112997	0.03126805897954264	0.6073303146966106
t00115073	0.32592509155114047	0.36828373169676304
t00115218	0.07047116444347275	0.1154772187516545
t00115296	0.12412645989402168	1.0000000007213476
t00115817	0.0299562157451707	0.2541012822734995
t00117079	0.001291613504270283	1.0000000007213476
t00117264	0.5442361992939793	0.7920069585573826
t00117539	1.7241521265244656e-05	2.2954558838200536
t00118060	0.0018219161002402378	0.9442648670217137
t00118686	0.0009191106405609326	0.7369655950318234
t00119413	0.0014053884053650432	0.7369655950318234
t00119959	0.0003332750860960641	0.4613311526006312
t00121711	0.5665753264578639	-0.2630344041025598
t00124354	0.013557874089272984	1.3880704522297929
t00125676	0.051676947599984036	0.8274590511636651
t00127532	0.31999158944698475	0.2739227231697364
t00129568	0.2875278300663656	-0.3219280930839935
t00130797	0.0001394533132820197	0.4004891918026763
t00130863	1.0	1.4426951595367387e-09
t00131025	0.018300069559808906	0.03242147910301269
t00131431	0.033127481396696544	0.21818017128974504
t00131730	0.14126822567185496	0.6374299215427387
t00132826	0.0535846644032082	0.005840880025926726
t00133184	0.13132132323355875	0.2359548730025351
t00135051	0.0011570540503332294	0.7618402636560557
t00138536	7.178681952710652e-05	-0.9020798050320877
t00140977	0.22941428491483187	0.9464189605437979
t00143670	0.08964166820945685	0.32192809604151845
t00149083	4.323814748402407e-05	1.291985780119103
t00149226	0.09814453974393955	0.5283789733550576
t00149798	0.00018979803353319676	0.07108309943481719
t00151034	0.28795524585185334	0.3134165961928304
t00151414	0.5300578092496692	1.4426951595367387e-09
t00152063	0.18115571699240526	0.4150375003608651
t00152701	0.132436172670392	-0.22239241965330384
t00153570	0.017754297342830207	0.48542682820073824
t00153829	0.005828965967567272	0.5145731738396448
t00154086	0.10349053760667733	0.6374299215427385
t00158731	0.21271566676666873	1.3219280954644403
t00160007	0.3943358388975884	0.710493383686662
t00160383	0.6572160226779035	1.4426951595367387e-09
t00160863	0.010825573389622298	1.3536369551792333
t00161274	0.00874178731148023	0.7369655950318234
t00161461	0.06172986052008803	1.48542682768549
t00162113	0.00394687354773071	0.32192809604151845
t00163986	0.05053309713213315	0.710493383686662
t00164585	0.00015348742058936483	0.10433666115677784
t00164879	0.02512014714223005	1.0809199960655689
t00164921	0.0035244154435792674	0.5145731738396448
t00165964	0.01155206888501424	0.2995602830310977
t00166791	0.05893092335392083	0.12553088340632937
t00169967	0.01348054839495779	0.3785116243634954
t00170116	0.008900769416612686	0.2713020230127703
t00170195	0.8723635319961445	-0.019736216598695355
t00170516	0.00809603973487308	0.5594274095929902
t00171915	0.41408891079035925	0.41503750036086534
t00173916	0.1546903570476796	1.0000000007213476
t00174657	0.03222992345925277	0.567040593697713
t00174958	0.00012585140350649632	0.8073549228820014
t00176442	2.9220747752281502e-05	0.24492502649949427
t00179386	0.051676947599984036	0.16992500272470806
t00180697	0.2067231340227308	1.8479969069556987
t00181144	0.0331274813966966	0.8073549228820014
t00181453	0.8704776407815319	-0.03747470393800222
t00181714	0.002857161900793714	1.1043366604857565
t00181792	0.06253239179582468	0.06711419723565484
t00182556	0.001442187112962693	0.39592867742758764
t00182727	0.46989824093938015	1.4426951595367387e-09
t00183385	0.00023080577668399137	0.7136958157230511
t00183578	0.004106363178662401	0.46948528434316666
t00184681	0.07345728337785584	0.5145731738396448
t00185379	0.2083516215738138	-0.08130010057551867
t00186984	0.009743735875545471	0.20645087871776205
t00187146	5.3466105519110505e-05	1.1446235637319946
t00187151	0.2696023756719921	0.20163386242416795
t00187274	0.0856160429300956	1.0824621608732456
t00188201	0.28103051274414287	0.1679722101463198
t00188272	0.14592761629627934	0.31055369441472813
t00188870	0.0004483566207177754	0.47143355613128235
t00189177	0.18389993893053777	0.5849625016829529
t00189226	0.10869130674465308	0.3785116243634954
t00190318	0.31999158944698464	0.6520766974977719
t00190987	0.16677479064223713	-0.5849624985571138
t00191854	0.0789592606550821	0.043463649883842236
t00192312	0.8738143388843549	0.34395440235403013
t00192405	0.02502473939147266	0.5160151480125427
t00192523	0.1811557169924052	-0.18442456949800112
t00194569	0.018346665435897188	-0.5529595678030262
t00196149	0.024511735205907277	0.48542682820073824
t00197184	0.19835692451515624	0.48542682820073824
t00197843	0.0007137555911095994	0.6397217330492563
t00198901	0.17379663153915673	-0.0450878880400432
t00199537	0.20252444471216596	0.5849625016829529
t00199938	0.2406883150123463	0.5178483058702157
t00202614	0.04487592686945983	0.4594316196865301
t00202833	0.03172825954751161	-0.3584539690628673
t00204199	0.40837986403202875	0.4016552884502012
t00204628	0.013154495973825358	0.4429434969100213
t00206236	0.17112496528035387	0.510961920289797
t00206432	0.03222992345925278	0.5849625016829529
t00206544	0.25909846919655866	0.4150375003608651
t00206913	7.554743005314694e-05	0.6193863322638007
t00208430	0.6572160226779035	0.8073549228820014
t00208655	0.0017327303451038967	0.8744691187030657
t00209843	0.18115571699240507	-0.10125214459235136
t00210081	0.17480402403787923	0.21125186497742954
t00210256	0.07898007840252899	0.031708861138670275
t00210935	0.0405451091913009	-0.2854022171039637
t00211186	0.0016986112993217764	1.0841951280968831
t00212392	0.006962272796491209	0.30485458269631704
t00212393	0.0008731317444385472	0.4665678009629816
t00213214	0.2886389278486112	0.6974372308692306
t00213316	0.8286432678852083	-0.4150374973552505
t00215437	0.00021138273346819927	0.3275746591781521
t00215818	0.009281312443810419	1.3536369551792333
t00218527	0.03823713485038275	1.4426951595367387e-09
t00218582	0.6649754137786216	-0.32269732532780265
t00218855	0.07377146822549105	-0.7809089392749456
t00219011	0.0009121610459592261	0.39592867742758764
t00222043	0.0003821918068894499	0.7720218497901601
t00222091	2.9729569450110763e-05	0.4918530973555915
t00223084	0.020071645321381757	0.16992500272470806
t00223358	0.04908238022630839	0.1520030947434757
t00223828	0.022696490134521182	0.8930847968603239
t00225833	0.10277243009545003	0.32192809604151845
t00226138	0.31226621400804183	0.6844981751697474
t00227594	0.07164996715875226	0.5334322010778454
t00228014	0.11481431139749271	1.4962335826382276
t00228084	0.042653806459563674	-0.13245029444223375
t00228721	0.2118024781944719	-0.13124453169815814
t00229041	0.010302920887108581	-0.26303440410255996
t00231224	0.0019442025994911457	0.3923174238779566
t00233734	0.013088372961235474	-0.5254800746140478
t00234189	8.178689741135156e-05	0.8449628472685012
t00236670	0.00027613441320676306	0.5411808096846749
t00237570	0.2696023756719919	0.13990725754985142
t00238327	0.09992388019066903	1.2895066177851784
t00238404	0.1790632279683285	0.6374299215427385
t00239822	0.014153273007197872	0.6076825781680083
t00242658	0.10900326259095494	0.10309349430730236
t00247443	0.047607416557822094	0.5405683823545557
t00045075	0.0011490812062040791	-1.217622802836892
t00073538	0.43580318403108853	0.06711419723565515
t00079780	0.17138482595723478	0.04064198589996637
t00100229	0.0026766299909527815	0.36786438017220735
t00105654	0.011930328490540067	0.5849625016829527
t00106717	0.006604235149372069	0.7484612338627826
t00140600	0.015182569814256495	-1.289404145893407
t00142542	0.00190398869791788	0.19890406967097177
t00146521	0.41230000159331226	0.03885093037572044
t00148285	0.000929891969509403	0.6139415686355922
t00148748	2.6490699133482466e-05	0.753360033272711
t00171353	0.012097034169851797	0.941259390910684
t00009562	1.6386084182177124e-05	1.576349370900226
t00017072	0.9075908889012303	0.36257008050680434
t00019063	0.736941831339978	-0.4678813956032722
t00020025	1.371096261410193e-06	2.411739909449393
t00024494	0.6572160226779035	0.1520030947434757
t00025962	0.11361636282049488	-0.1864131225891939
t00031297	0.21180247819447182	0.03291462388288814
t00031745	0.24475761979069685	3.695328304434863
t00032158	0.01082557338962231	1.0000000007213476
t00033530	0.07345728337785584	-0.0809199938576399
t00036585	0.03708863516961726	0.44725374365374215
t00036654	0.0010784714016265939	0.6374299215427387
t00036737	3.7831466718644846e-06	-1.2819704410825528
t00040070	0.16677479064223713	0.19264507920475407
t00040666	0.17526137391461322	0.2255597016490151
t00040761	0.33113260036642533	-0.37944389607238843
t00041003	0.008900769416612704	1.3219280954644403
t00041440	0.44161786328189256	-0.3219280930839935
t00041479	0.6399327128333792	-0.13750352216297046
t00041846	0.0025923418815332407	1.0816270262390961
t00042102	0.022732981091986054	-0.5359068041550837
t00042191	0.0004362535184926457	1.5124500014424753
t00042558	0.3042888063003286	0.1961691019521178
t00042847	0.05733918813618681	0.354108501765209
t00042987	0.024511735205907256	0.23703919852495436
t00043848	0.43132338551355154	0.21572869229775782
t00045375	0.1907222146547931	1.222392421954746
t00046444	0.0006441214815856426	1.241008100114166
t00047106	0.09205135052338773	0.8328900149746759
t00049108	0.5472174454443275	-0.27700560287041304
t00049469	0.5424381666679032	0.13512927619435489
t00049733	0.0007316090720269532	0.48542682820073846
t00051062	3.573516520382131e-05	1.7770712412810428
t00051065	0.0018625401634471523	0.12130629754848238
t00051513	0.0609857352551234	-0.1154772158570165
t00052619	3.967863566254833e-05	0.6921113592748983
t00055148	9.652658102470929e-06	1.1789109675457832
t00055745	0.058357216554073554	0.5849625016829529
t00056717	0.16677479064223713	-0.09686153770970705
t00056928	0.07953513047132524	0.4821516961702193
t00057107	2.1208766100381925e-05	1.26628006593722
t00057947	0.005569519173181698	1.1744404832039994
t00059757	0.020071645321381715	1.039528364888489
t00060107	0.6399327128333794	0.16992500272470806
t00060351	0.008908559221534345	0.9434164723838341
t00060809	0.0012916135042702814	0.754887503018399
t00061150	0.003368334852132553	0.5563933495054181
t00061847	0.20252444471216607	-0.018615676705915615
t00064772	0.0015238866121625833	0.7135910866721533
t00065235	0.12194256167842177	0.43295940834476937
t00066026	0.15057522009481938	0.31550182688723805
t00068030	0.038237134850382715	0.7611194567262285
t00068054	0.9020957056052482	-0.056583526865964795
t00068991	0.00026629371590881836	0.7589919013487068
t00069677	0.04822958119330787	0.7104933836866623
t00069945	0.08964166820945672	0.3625700805068046
t00070956	0.003277499756239109	0.2713020230127703
t00070993	0.563340222413853	-0.20645087580277843
t00072405	0.0030003460570061946	0.6901447383073831
t00072834	0.00035208105103101136	0.5849625016829529
t00074335	0.047607416557822094	0.8073549228820014
t00074363	0.025671177489411327	0.22650853104175253
t00076531	0.09576824320000242	-0.6520766943126011
t00076595	0.03312748139669651	0.22239242257304387
t00078453	0.7408874845686857	1.4426951595367387e-09
t00081284	0.14609004810666537	0.6256044861535821
t00082714	0.019286671147613732	0.4594316196865301
t00084019	0.18696204852881262	-0.020758558703193868
t00085197	0.0583572165540735	0.8744691187030657
t00085715	0.0006842997045593864	0.5069599897351129
t00091976	0.014834747256369697	1.3667823312310352
t00096503	0.033127481396696544	1.4426951595367387e-09
t00099079	0.10061511991818106	-0.7462434053342122
t00111547	2.63437875985344e-06	0.6476982569899881
t00112711	0.04927400650834515	-0.7710942692428266
t00115658	0.24027657347580963	-0.43295940532846783
t00115730	0.006962272796491212	0.07038932926539339
t00120054	0.04712190475786329	0.46948528434316666
t00120427	8.772306629396478e-05	0.8278190254301059
t00122462	1.0	1.4426951595367387e-09
t00126525	0.7978651339254388	0.22239242257304387
t00126823	1.0	1.4426951595367387e-09
t00127735	0.0025775201742947295	0.47275299817472033
t00128389	0.31999158944698464	0.32192809604151845
t00132445	0.0019885198121147598	1.032421478397695
t00133960	0.2666093817018292	2.2479275137473107
t00136387	0.3720789641829375	-0.5849624985571138
t00138777	0.550141310594906	0.06099063127212414
t00139077	0.0003473863459654952	-1.4283958782508883
t00141369	0.022295989369005346	0.16099187796266554
t00143216	0.31999158944698464	0.08488889894676838
t00144102	0.04040370497563888	-0.007613182659546747
t00144148	0.1917416506164812	-0.02356846967194743
t00144403	0.006935296992867911	0.24100810072453704
t00144780	0.13907495183885668	0.7198920816831867
t00165390	0.41723020006475553	1.4426951595367387e-09
t00167960	0.04487592686945978	0.12553088340632937
t00170346	0.09359970214719454	1.222392421954746
t00172294	0.5300578092496692	0.26303440703603975
t00173201	0.07630041423458145	0.1844245724069993
t00180061	0.34287961876412953	-0.04064198301343107
t00183474	0.53809393021778	0.2954558847017007
t00187886	0.0019052776559347808	0.65896308307864
t00189814	0.19081752152310694	0.4353861457375133
t00190177	0.8427570204946038	0.022026307750834993
t00197119	0.707670331705197	1.4426951595367387e-09
t00198492	0.5665753264578638	0.5849625016829529
t00202027	0.4825374347606003	1.4426951595367387e-09
t00202879	0.03500420366362959	0.9949819259572364
t00203885	0.0073945117323734755	0.7504804014982337
t00204090	0.44161786328189245	-0.3219280930839935
t00209798	0.1793521975863598	0.07306346356117434
t00211303	0.011303037068072475	1.0768155977347753
t00212209	0.29013256136250826	-0.1085244552227635
t00213162	0.07806408581978641	1.3785116238086126
t00215910	0.13595085415750152	0.663436559655119
t00221439	0.13243617267039204	0.22239242257304387
t00223825	0.058357216554073554	1.4426951595367387e-09
t00232938	0.31999158944698464	1.4426951595367387e-09
t00235177	9.52435879525021e-05	1.1420190055261492
t00243221	0.02764384118169512	0.48542682820073824
t00246545	0.5300578092496688	0.32192809604151845
t00247221	0.0005667455264335725	0.8984423296378303
t00247607	0.13144531120174938	-0.019682364399187656
t00248129	0.0007728181165510847	0.7520724874130147
t00254507	0.0317282595475115	0.3864683481857347
t00257405	0.007802475696613336	0.8493781377540411
t00260588	0.009638972997454816	-0.05889368755076128
t00261973	0.33933726649414087	0.25153876820782833
t00262202	0.07164996715875226	0.18442457240699903
t00263121	0.31999158944698464	1.4426951595367387e-09
t00265120	0.026986309910596615	0.7004397190289046
t00270735	0.21069768590694377	-0.324434948691432
t00271652	0.11339652093816106	0.9175378405718068
t00272096	0.0006658300431998335	1.196397213433043
t00274460	0.0013590007618076464	0.8134396853395089
t00276195	0.03684678675130793	1.3808217844949258
t00276557	0.00025982961471447355	0.26303440703603975
t00280083	0.00024318177931800987	-0.6157826986805495
t00280571	0.03425940101999898	0.7004397190289046
t00281529	0.05835721655407355	1.4426951595367387e-09
t00282657	0.1952614911768719	0.4150375003608651
t00282717	0.4957416656349729	-0.025995207064018592
t00285169	0.10132876169814845	0.2954558847017007
t00285935	0.0018192909917105992	1.7260772784595573
t00294519	0.008604826207088781	-1.0182045924555607
t00296543	0.046828255086124954	0.6780719060143222
t00303396	0.8936146850521166	-0.3541084987924659
t00305234	0.030737217727448477	-0.5690209547118729
t00306155	0.033127481396696454	1.4426951595367387e-09
t00306933	0.31999158944698464	1.4426951595367387e-09
t00308302	0.01878071883195227	1.4426951595367387e-09
t00310464	0.31999158944698475	0.48542682820073824
t00313525	0.007437280928808063	0.5025003415475564
t00321131	0.006962272796491212	0.4150375003608651
t00324738	0.038290272818524096	0.6629650136336052
t00324993	0.02228482439016377	1.1318252121657766
t00325881	0.054300906289759	0.6280312235465507
t00329951	0.001262426760109488	1.125530882745094
t00330502	0.013732341558571847	0.8771432529999337
t00332871	0.11433404786568252	0.27753397671913244
t00334632	0.31999158944698475	1.4426951595367387e-09
t00338083	0.047607416557822094	-0.5443205141198802
t00338847	0.0282375927053583	0.28950661837537195
t00340954	0.08873077177898109	0.2062426825936345
t00341934	0.004960741914893275	0.5448053752381177
t00342658	0.013480548394957754	0.9481610692281202
t00342675	0.22024766043610863	0.12553088340632937
t00354876	0.19598954648390526	-0.13750352216297046
t00356598	0.10635761527026209	0.7369655950318234
t00013589	0.5665753264578638	0.7369655950318234
t00024746	0.09628840772622178	-0.15200309184205552
t00024812	0.6546170376461637	-0.24838762815564566
t00027619	0.5442361992939797	-0.2667865389591588
t00028649	0.015510813292006986	0.05889369043855597
t00034957	0.7978651339254388	-0.22239241965330384
t00036821	0.051676947599984	0.26748031206353273
t00037124	0.0005334786136853855	0.9040133943011301
t00039813	0.132436172670392	0.22239242257304387
t00040481	0.25909846919655843	0.4150375003608651
t00042235	0.010130446683582255	0.43295940834476937
t00043214	0.46989824093938015	0.07038932926539339
t00048653	0.01553675803939006	0.20645087871776205
t00051522	0.013154495973825366	0.632268216430284
t00052935	0.07276385889098341	1.2871626773178388
t00053634	0.012336193102993111	0.275107239326596
t00061874	0.003443327836284499	0.45456586451825864
t00061951	0.024511735205907256	0.26303440703603975
t00069985	0.009814212612805046	0.3692338107826444
t00072902	0.007908680048149234	0.7004397190289046
t00074636	0.10869130674465308	0.5849625016829529
t00082024	0.00021839215224309504	1.6476982565295535
t00083904	0.03405068494854292	1.4426951595367387e-09
t00084423	2.9220747752281397e-05	0.31194400747691137
t00084443	0.01867808324552117	1.0000000007213476
t00084939	0.022591689868971764	0.7935491233648978
t00085128	0.0737007827273841	0.5839539766227096
t00089756	0.03494369897135947	-0.18259141164112858
t00090339	0.029567800001883523	0.5711567021671706
t00093795	1.0	0.48542682820073824
t00115977	0.03405068494854292	1.4426951595367387e-09
t00127242	0.36166687308362044	0.6780719060143222
t00145708	0.5769878082288751	0.3635071997601293
t00160369	1.0	0.32192809604151845
t00176775	0.16271565778397493	0.22506655686907914
t00194489	0.5957513767439049	-0.3219280930839935
t00200892	0.08324526845305766	0.08746284260817015
t00202337	0.3792743577258214	-0.7004397157967127
t00205075	0.2759997188806855	-0.37520351911505095
t00216245	0.015136199918513941	0.9459233279931064
t00217742	0.0006017902724713172	-0.2937312012882455
t00219889	0.17112496528035379	0.9328858048971606
t00223826	0.20538777057040958	1.4854268276854898
t00226712	0.1811557169924052	0.8479969073564472
t00237808	0.006604235149372056	0.48542682820073824
t00256183	0.8873296819314296	0.13750352506147578
t00263745	0.0041063631786623835	0.5145731738396448
t00265210	0.24216241158233495	0.2706475911395873
t00266449	2.156196273618524e-05	0.19793937886964308
t00271523	0.7496770726475306	0.11018291908703749
t00280788	0.1584431383509369	1.4426951595367387e-09
t00286212	0.04896810689876255	-0.2995602800832832
t00293669	0.0003666050481752026	0.4772209331172
t00293674	0.20766039236636957	0.26303440703603975
t00295764	0.31999158944698475	-0.3219280930839935
t00298194	0.2776402403442211	0.347923304553853
t00300606	0.085836437072578	0.16992500272470806
t00305956	0.1558169542970054	0.7049622777168199
t00306503	0.16677479064223713	0.5849625016829529
t00313324	0.2225886485775473	-0.308122293576138
t00317346	0.05167694759998394	0.4150375003608651
t00319538	0.015536758039390027	0.4150375003608651
t00321074	0.04863141248903947	1.6520766970387324
t00325409	0.011615904381024087	0.28950661837537195
t00327270	0.2768965284446503	2.861293729366944
t00337012	0.0260297967083397	0.7104933836866623
t00337830	0.19835692451515632	-0.4150374973552505
t00343051	0.7698923596237546	-0.3625700775298147
t00343428	0.03829027281852413	1.0000000007213476
t00350526	0.25356090557337047	0.3625700805068046
t00362598	0.05182051552550912	0.22650853104175253
t00367085	0.08324526845305773	-0.99999999711461
t00374488	0.41723020006475553	1.4426951595367387e-09
t00377102	0.18115571699240549	1.5849625012020545
t00389798	0.27871767945903836	-0.03170885825258342
t00390232	0.15319232816762304	1.0995356742241722
t00397213	0.11719748298452486	-0.807354919532888
t00401493	0.00012181267430475876	0.6463630463070215
t00412399	0.03519346759196497	0.27905983094883435
t00030092	0.004739522859436195	0.5474877962896004
t00049661	0.4416178632818927	-0.48542682515046875
t00054417	0.001078471401626587	0.10309349430730266
t00055867	0.008285645852678047	0.28950661837537195
t00057269	0.0049607419148932665	0.41503750036086534
t00057829	0.008778593968110619	0.7884958956415328
t00062356	0.0349436989713595	-0.16992499981928058
t00063304	0.04929849396812337	0.16992500272470834
t00071065	5.4657416454533475e-06	1.0804814202785744
t00077051	0.10277243009544995	0.4150375003608651
t00083178	0.019693885343054454	0.6401040558393464
t00092635	0.09484305603714908	1.4426951595367387e-09
t00101641	0.6224576149909644	-0.21865230079662828
t00112811	0.2076603923663695	0.4150375003608651
t00128953	0.05783596331863605	-0.7048181563001612
t00158057	0.05503515617598044	-0.4974996574340708
t00161058	0.13243617267039204	-1.0197632518962412
t00161708	0.06262200290084648	0.4150375003608651
t00165541	0.4780907603645469	0.5219527042000901
t00175294	0.80988902711951	0.4005379306766797
t00184652	0.01348054839495779	-0.3785116213782264
t00210432	0.00020390381783224218	-1.5504955345365563
t00214758	0.02249793430873823	0.4474589780291976
t00222634	0.009743735875545497	0.3785116243634954
t00233163	0.016666622010659805	0.6629650136336052
t00239792	0.27764024034422136	0.04064198589996606
t00239858	0.006935296992867911	0.1154772187516545
t00253473	0.028648168222299836	-0.049327710870692425
t00265000	0.6399327128333794	-0.07038932637656828
t00281710	0.003665719244439146	0.9125371595160924
t00293446	0.22979025692394733	0.37439551589443415
t00294533	0.28823399237415503	0.6374299215427387
t00008900	0.10869130674465304	0.5849625016829529
t00009027	0.03565729366368682	0.3301486028399295
t00009102	0.4825374347606003	1.4426951595367387e-09
t00009201	0.002391280633609755	0.32192809604151845
t00012962	0.033127481396696544	1.4426951595367387e-09
t00013355	0.20252444471216607	0.15527822677339248
t00014492	0.6971623024873603	-0.09686153770970705
t00015888	0.3186268860000831	3.0900322010318995
t00018835	0.020071645321381715	0.1520030947434757
t00020588	0.07047116444347275	1.4426951595367387e-09
t00023799	0.040403704975638895	0.1413558505535849
t00026672	0.11719748298452469	0.45810622222092695
t00026832	0.22721741411123794	-0.2630344041025598
t00027353	0.09359970214719475	0.35484271848821985
t00030726	1.0	-0.3219280930839935
t00031029	0.057339188136186776	0.22239242257304387
t00031242	0.20021564012837154	0.8073549228820014
t00042251	0.00025982961471447355	0.3719687785017678
t00044974	0.022791882708563575	0.5405683823545557
t00047435	0.5156871173208029	-0.900464323756055
t00048599	0.30985147695447485	0.7004397190289046
t00052989	0.8098890271195102	-0.5849624985571138
t00053945	0.2590984691965587	0.19264507920475407
t00054502	0.014975971699287846	0.96263314827579
t00055358	0.19835692451515632	0.1375035250614761
t00055821	0.03865424044845822	0.7104933836866623
t00056008	0.1273208224021729	-0.4739311863286693
t00056160	0.1584431383509369	0.22239242257304387
t00065820	0.40837986403202886	0.19264507920475407
t00071770	0.0001225308518043241	0.5931830084824565
t00075307	0.0008886663203518523	0.900464327221958
t00095983	0.6572160226779035	1.4426951595367387e-09
t00103496	0.015536758039390077	0.24100810072453704
t00104663	0.00011953402933605825	0.5589672931674955
t00104690	0.14535892510480988	-0.4150374973552505
t00112936	0.7076703317051971	1.4426951595367387e-09
t00112976	0.13132132323355875	0.48542682820073824
t00117942	0.09576824320000239	0.26303440703603975
t00120716	0.3295309618937844	0.6844981751697476
t00136955	0.08614828604060935	1.078002512684655
t00149495	0.10277243009544995	1.4426951595367387e-09
t00170739	0.46989824093938015	2.0000000003606737
t00184492	0.27571386675745146	0.26303440703604003
t00210765	0.18115571699240526	0.4150375003608651
t00216736	0.01112006334384094	1.2995602824450028
t00233556	0.03312748139669651	1.4426951595367387e-09
t00233718	0.41563368228694475	1.1154772180857955
t00236901	0.7076703317051971	1.4426951595367387e-09
t00256068	1.0	1.4426951595367387e-09
t00009699	0.7773005119680223	-0.8528957033621054
t00016579	0.40206220575044316	-0.4474589750039098
t00023946	0.0017327303451038934	0.5849625016829529
t00024129	0.0031425774093142415	0.08488889894676838
t00026175	0.31999158944698475	-0.1797952438321996
t00030527	0.1584431383509369	0.32192809604151845
t00031980	0.00043439986318643734	1.506959989227498
t00032943	0.10277243009545003	1.4426951595367387e-09
t00038745	0.049446074076726035	0.9510904002652752
t00040772	0.012336193102993099	0.5563933495054181
t00040995	0.0010330134110955098	0.6214883776840221
t00043270	0.0702061135178442	0.6069888079983792
t00045778	0.3386997439798445	-0.29545588175559095
t00046051	0.020961713890260646	0.5305147176975687
t00046702	0.015536758039390029	0.3785116243634954
t00047102	0.6572160226779035	1.4426951595367387e-09
t00048989	0.45630004032040117	-0.15661234508951538
t00050744	0.3501499303752542	-0.5901242036651362
t00058661	0.1090032625909548	-0.015941542410296557
t00059802	0.753749356924295	0.6658824970140587
t00061521	0.3686083287117241	-0.19264507629360142
t00064536	0.4825374347606003	1.4426951595367387e-09
t00066522	0.011615904381024087	0.28950661837537195
t00069534	0.0016574921318622125	0.1520030947434757
t00072831	0.2875278300663656	0.4150375003608651
t00073468	0.013480548394957804	0.4474589780291976
t00083149	0.0317282595475115	0.1375035250614761
t00085644	0.027238181256874144	1.6880559941329927
t00085796	0.020314377816141645	0.6880559945807257
t00088889	0.00016057709147644991	1.0297473441006781
t00089393	0.7257753653357697	-0.20645087580277807
t00093673	1.0	1.4426951595367387e-09
t00096105	0.024511735205907194	0.4150375003608651
t00096850	0.08324526845305773	0.19264507920475407
t00110828	1.0	1.4426951595367387e-09
t00116842	0.017573871131739378	0.22239242257304387
t00120171	0.16271565778397507	1.4426951595367387e-09
t00122788	0.3485984763098152	-0.08488889605638199
t00129875	0.07345728337785584	0.5145731738396448
t00174610	0.18115571699240526	0.32192809604151845
t00194839	0.08324526845305778	-0.029747341921301084
t00224623	0.1811557169924053	1.4426951595367387e-09
t00227293	0.3573949111354162	0.5260688126694593
t00243481	0.058357216554073554	1.4426951595367387e-09
t00255880	0.36369476086516284	1.0220263070404172
t00258681	0.2776402403442211	0.5145731738396448
t00284248	7.475682280300996e-05	0.7776075795051242
t00311295	0.02451173520590721	0.4594316196865301
t00325135	0.02249793430873823	0.6374299215427387
t00350501	0.020071645321381757	0.1375035250614761
t00362731	0.31999158944698464	1.4426951595367387e-09
t00375149	0.4802828055767704	0.4613311526006312
t00375993	0.23187431428658212	1.084888898266641
t00385549	0.03823713485038275	1.1240412646052909
t00386510	0.630251961760003	-0.17753818392056825
t00389176	0.132436172670392	0.22239242257304387
t00443545	0.2513773748646724	-0.29104878023821085
t00453679	0.033127481396696454	0.6374299215427387
t00505027	0.7978651339254388	-0.0406419830134309
t00016049	0.2800878464450841	2.4004021531837108
t00018508	0.003368334852132553	0.26303440703603975
t00020963	0.07397747044280409	0.39642182220757044
t00034504	0.1667747906422371	0.16992500272470806
t00050414	0.6197481899230757	-0.5849624985571138
t00066373	0.07397747044280419	0.2954558847017004
t00066627	0.1811557169924051	-0.2837929642442669
t00071818	0.03664387702595116	0.906890596377956
t00082697	0.19835692451515624	0.32192809604151845
t00082859	0.00018835076227521642	0.9027027994167592
t00106527	0.03815580399055937	0.06711419723565484
t00108074	0.013480548394957804	0.2801079203808371
t00120615	0.2503970818333123	0.8073549228820014
t00138380	0.2503970818333123	1.4426951595367387e-09
t00164991	0.7408874845686857	1.4426951595367387e-09
t00176825	0.8538742684768317	0.022026307750834993
t00364920	0.1584431383509369	0.4594316196865301
t00381565	0.008771856010094722	-0.3561438083786257
t00404418	0.03494369897135952	-0.30742852340691246
t00406133	0.1811557169924054	-0.2630344041025598
t00420407	0.023609043621877133	0.884522783361524
t00465362	0.44910310944309073	-0.1154772158570165
t00466550	0.0032463905157537635	0.48542682820073824
t00103087	0.7076703317051971	1.4426951595367387e-09
t00192303	0.020961713890260695	-0.0931094028526068
t00289481	0.44161786328189245	0.30647969696527955
t00130437	0.03405068494854292	0.19264507920475407
t00144930	0.31999158944698464	0.1520030947434757
t00044225	0.3199915894469848	0.056927069471712013
t00089026	0.1811557169924051	1.4426951595367387e-09
t00115065	1.0	1.4426951595367387e-09
t00213800	0.374007102771032	0.5849625016829529
t00152552	0.051676947599984	0.1520030947434757
t00096897	0.0010212859808738182	0.7224660253454517
t00026013	0.04040370497563882	0.5849625016829529
