# Supplementary material for: Mitochondrial non-coding RNAs as novel biomarkers and therapeutic targets in lung cancer integration of traditional bioinformatics and machine learning approaches
Source: Front Oncol. 2025 Oct 30;15:1690077. doi: 10.3389/fonc.2025.1690077 (PMC12611688; doi:10.3389/fonc.2025.1690077)
Supplement: Supplementary file 3 [file Table1.xlsx]

## Sheet: Sheet1
		TCGA-LUAD	TCGA-LUSC
Patients, n		513	478
Age	Median (min, max)	66 (38–88)	68 (39–89)
Sex, male	n (%)	239 (47%)	354 (74%)
Race	n (%)
	White	387 (75%)	333 (70%)
	Black or African American	52 (10%)	30 (6%)
	Asian	8 (2%)	9 (2%)
	Other or unknown	66 (13%)	106 (22%)
Stage	n (%)
	Not Reported	121 (24%)	83 (17%)
	Stage IA	104 (20%)	69 (14%)
	Stage IB	109 (21%)	124 (26%)
	Stage IIA	39 (8%)	56 (12%)
	Stage IIB	50 (10%)	77 (16%)
	Stage IIIA	54 (11%)	41 (9%)
	Stage IIIB	9 (2%)	14 (3%)
	Stage IV	20 (4%)	4 (1%)
Treatments	n (%)
	Radiation Therapy, NOS	184 (36%)	181 (38%)
	Pharmaceutical Therapy, NOS	159 (31%)	158 (33%)
	Chemotherapy	80 (16%)	60 (13%)
	others
Histology	n (%)
	Nonsquamous	513 (100%)	0 (0%)
	Squamous	0 (0%)	478 (100%)
